# Supplementary material for: Product authenticity versus globalisation—The Tulsi case
Source: PLoS One. 2018 Nov 26;13(11):e0207763. doi: 10.1371/journal.pone.0207763 (PMC6261265; doi:10.1371/journal.pone.0207763)
Supplement: S1 Appendix — (TXT) [file pone.0207763.s006.txt]

>O_bas_MF326408
GATATCTTGGCAGCATTCCGAGTAACTCCTCAACCTGGAGTTCCGCCTGAAGAAGCAGGGGCCGCGGTAGCTGCCGAATCTTCTACTGGTACATGGACAACTGTGTGGACCGATGGACTTACCAGCCTTGATCGTTACAAAGGGCGATGCTACCACATCGAGCCCGTTGTTGGAGAAAAAGATCAATATATCTGTTATGTAGCTTACCCTTTAGACCTTTTTGAAGAAGGTTCTGTTACTAACATGTTTACTTCCATTGTAGGAAATGTATTTGGATTCAAAGCCCTACGTGCTCTACGTCTGGAAGATCTGCGAATTCCTCCTGCTTATGTTAAAACTTTCCAAGGCCCGCCTCATGGGATCCAAGTTGAGAGAGATAAATTGAACAAGTACGGTCGTCCTCTGCTGGGATGTACTATTAAACCTAAATTGGGATTATCTGCTAAAAACT
>O_bas_KY623639
GATATCTTGGCAGCATTCCGAGTAACTCCTCAACCTGGAGTTCCGCCTGAAGAAGCAGGGGCCGCGGTAGCTGCCGAATCTTCTACTGGTACATGGACAACTGTGTGGACCGATGGACTTACCAGCCTTGATCGTTACAAAGGGCGATGCTACCACATCGAGCCCGTTGTTGGAGAAAAAGATCAATATATCTGTTATGTAGCTTACCCTTTAGACCTTTTTGAAGAAGGTTCTGTTACTAACATGTTTACTTCCATTGTAGGAAATGTATTTGGATTCAAAGCCCTACGTGCTCTACGTCTGGAAGATCTGCGAATTCCTCCTGCTTATGTTAAAACTTTCCAAGGCCCGCCTCATGGGATCCAAGTTGAGAGAGATAAATTGAACAAGTACGGTCGTCCTCTGCTGGGATGTACTATTAAACCTAAATTGGGATTATCTGCTAAAAACT
>O_bas_KC755407
GATATCTTGGCAGCATTCCGAGTAACTCCTCAACCTGGAGTTCCGCCTGAAGAAGCAGGGGCCGCGGTAGCTGCCGAATCTTCTACTGGTACATGGACAACTGTGTGGACCGATGGACTTACCAGCCTTGATCGTTACAAAGGGCGATGCTACCACATCGAGCCCGTTGTTGGAGAAAAAGATCAATATATCTGTTATGTAGCTTACCCTTTAGACCTTTTTGAAGAAGGTTCTGTTACTAACATGTTTACTTCCATTGTAGGAAATGTATTTGGATTCAAAGCCCTACGTGCTCTACGTCTGGAAGATCTGCGAATTCCTCCTGCTTATGTTAAAACTTTCCAAGGCCCGCCTCATGGGATCCAAGTTGAGAGAGATAAATTGAACAAGTACGGTCGTCCTCTGCTGGGATGTACTATTAAACCTAAATTGGGATTATCTGCTAAAAACT
>O_bas_FR720541
GATATCTTGGCAGCATTCCGAGTAACTCCTCAACCTGGAGTTCCGCCTGAAGAAGCAGGGGCCGCGGTAGCTGCCGAATCTTCTACTGGTACATGGACAACTGTGTGGACCGATGGACTTACCAGCCTTGATCGTTACAAAGGGCGATGCTACCACATCGAGCCCGTTGTTGGAGAAAAAGATCAATATATCTGTTATGTAGCTTACCCTTTAGACCTTTTTGAAGAAGGTTCTGTTACTAACATGTTTACTTCCATTGTAGGAAATGTATTTGGATTCAAAGCCCTACGTGCTCTACGTCTGGAAGATCTGCGAATTCCTCCTGCTTATGTTAAAACTTTCCAAGGCCCGCCTCATGGGATCCAAGTTGAGAGAGATAAATTGAACAAGTACGGTCGTCCTCTGCTGGGATGTACTATTAAACCTAAATTGGGATTATCTGCTAAAAACT
>O_bas_FR720539
GATATCTTGGCAGCATTCCGAGTAACTCCTCAACCTGGAGTTCCGCCTGAAGAAGCAGGGGCCGCGGTAGCTGCCGAATCTTCTACTGGTACATGGACAACTGTGTGGACCGATGGACTTACCAGCCTTGATCGTTACAAAGGGCGATGCTACCACATCGAGCCCGTTGTTGGAGAAAAAGATCAATATATCTGTTATGTAGCTTACCCTTTAGACCTTTTTGAAGAAGGTTCTGTTACTAACATGTTTACTTCCATTGTAGGAAATGTATTTGGATTCAAAGCCCTACGTGCTCTACGTCTGGAAGATCTGCGAATTCCTCCTGCTTATGTTAAAACTTTCCAAGGCCCGCCTCATGGGATCCAAGTTGAGAGAGATAAATTGAACAAGTACGGTCGTCCTCTGCTGGGATGTACTATTAAACCTAAATTGGGATTATCTGCTAAAAACT
>O_bas_FR720540
GATATCTTGGCAGCATTCCGAGTAACTCCTCAACCTGGAGTTCCGCCTGAAGAAGCAGGGGCCGCGGTAGCTGCCGAATCTTCTACTGGTACATGGACAACTGTGTGGACCGATGGACTTACCAGCCTTGATCGTTACAAAGGGCGATGCTACCACATCGAGCCCGTTGTTGGAGAAAAAGATCAATATATCTGTTATGTAGCTTACCCTTTAGACCTTTTTGAAGAAGGTTCTGTTACTAACATGTTTACTTCCATTGTAGGAAATGTATTTGGATTCAAAGCCCTACGTGCTCTACGTCTGGAAGATCTGCGAATTCCTCCTGCTTATGTTAAAACTTTCCAAGGCCCGCCTCATGGGATCCAAGTTGAGAGAGATAAATTGAACAAGTACGGTCGTCCTCTGCTGGGATGTACTATTAAACCTAAATTGGGATTATCTGCTAAAAACT
>O_bas_FR720554
GATATCTTGGCAGCATTCCGAGTAACTCCTCAACCTGGAGTTCCGCCTGAAGAAGCAGGGGCCGCGGTAGCTGCCGAATCTTCTACTGGTACATGGACAACTGTGTGGACCGATGGACTTACCAGCCTTGATCGTTACAAAGGGCGATGCTACCACATCGAGCCCGTTGTTGGAGAAAAAGATCAATATATCTGTTATGTAGCTTACCCTTTAGACCTTTTTGAAGAAGGTTCTGTTACTAACATGTTTACTTCCATTGTAGGAAATGTATTTGGATTCAAAGCCCTACGTGCTCTACGTCTGGAAGATCTGCGAATTCCTCCTGCTTATGTTAAAACTTTCCAAGGCCCGCCTCATGGGATCCAAGTTGAGAGAGATAAATTGAACAAGTACGGTCGTCCTCTGCTGGGATGTACTATTAAACCTAAATTGGGATTATCTGCTAAAAACT
>O_bas_KC755409
GATATCTTGGCAGCATTCCGAGTAACTCCTCAACCTGGAGTTCCGCCTGAAGAAGCAGGGGCCGCGGTAGCTGCCGAATCTTCTACTGGTACATGGACAACTGTGTGGACCGATGGACTTACCAGCCTTGATCGTTACAAAGGGCGATGCTACCACATCGAGCCCGTTGTTGGAGAAAAAGATCAATATATCTGTTATGTAGCTTACCCTTTAGACCTTTTTGAAGAAGGTTCTGTTACTAACATGTTTACTTCCATTGTAGGAAATGTATTTGGATTCAAAGCCCTACGTGCTCTACGTCTGGAAGATCTGCGAATTCCTCCTGCTTATGTTAAAACTTTCCAAGGCCCGCCTCATGGGATCCAAGTTGAGAGAGATAAATTGAACAAGTACGGTCGTCCTCTGCTGGGATGTACTATTAAACCTAAATTGGGATTATCTGCTAAAAACT
>O_bas_JX465689
GATATCTTGGCAGCATTCCGAGTAACTCCTCAACCTGGAGTTCCGCCTGAAGAAGCAGGGGCCGCGGTAGCTGCCGAATCTTCTACTGGTACATGGACAACTGTGTGGACCGATGGACTTACCAGCCTTGATCGTTACAAAGGGCGATGCTACCACATCGAGCCCGTTGTTGGAGAAAAAGATCAATATATCTGTTATGTAGCTTACCCTTTAGACCTTTTTGAAGAAGGTTCTGTTACTAACATGTTTACTTCCATTGTAGGAAATGTATTTGGATTCAAAGCCCTACGTGCTCTACGTCTGGAAGATCTGCGAATTCCTCCTGCTTATGTTAAAACTTTCCAAGGCCCGCCTCATGGGATCCAAGTTGAGAGAGATAAATTGAACAAGTACGGTCGTCCTCTGCTGGGATGTACTATTAAACCTAAATTGGGATTATCTGCTAAAAACT
>O_bas_FR720553
GATATCTTGGCAGCATTCCGAGTAACTCCTCAACCTGGAGTTCCGCCTGAAGAAGCAGGGGCCGCGGTAGCTGCCGAATCTTCTACTGGTACATGGACAACTGTGTGGACCGATGGACTTACCAGCCTTGATCGTTACAAAGGGCGATGCTACCACATCGAGCCCGTTGTTGGAGAAAAAGATCAATATATCTGTTATGTAGCTTACCCTTTAGACCTTTTTGAAGAAGGTTCTGTTACTAACATGTTTACTTCCATTGTAGGAAATGTATTTGGATTCAAAGCCCTACGTGCTCTACGTCTGGAAGATCTGCGAATTCCTCCTGCTTATGTTAAAACTTTCCAAGGCCCGCCTCATGGGATCCAAGTTGAGAGAGATAAATTGAACAAGTACGGTCGTCCTCTGCTGGGATGTACTATTAAACCTAAATTGGGATTATCTGCTAAAAACT
>O_bas_FR720552
GATATCTTGGCAGCATTCCGAGTAACTCCTCAACCTGGAGTTCCGCCTGAAGAAGCAGGGGCCGCGGTAGCTGCCGAATCTTCTACTGGTACATGGACAACTGTGTGGACCGATGGACTTACCAGCCTTGATCGTTACAAAGGGCGATGCTACCACATCGAGCCCGTTGTTGGAGAAAAAGATCAATATATCTGTTATGTAGCTTACCCTTTAGACCTTTTTGAAGAAGGTTCTGTTACTAACATGTTTACTTCCATTGTAGGAAATGTATTTGGATTCAAAGCCCTACGTGCTCTACGTCTGGAAGATCTGCGAATTCCTCCTGCTTATGTTAAAACTTTCCAAGGCCCGCCTCATGGGATCCAAGTTGAGAGAGATAAATTGAACAAGTACGGTCGTCCTCTGCTGGGATGTACTATTAAACCTAAATTGGGATTATCTGCTAAAAACT
>O_bas_FR720551
GATATCTTGGCAGCATTCCGAGTAACTCCTCAACCTGGAGTTCCGCCTGAAGAAGCAGGGGCCGCGGTAGCTGCCGAATCTTCTACTGGTACATGGACAACTGTGTGGACCGATGGACTTACCAGCCTTGATCGTTACAAAGGGCGATGCTACCACATCGAGCCCGTTGTTGGAGAAAAAGATCAATATATCTGTTATGTAGCTTACCCTTTAGACCTTTTTGAAGAAGGTTCTGTTACTAACATGTTTACTTCCATTGTAGGAAATGTATTTGGATTCAAAGCCCTACGTGCTCTACGTCTGGAAGATCTGCGAATTCCTCCTGCTTATGTTAAAACTTTCCAAGGCCCGCCTCATGGGATCCAAGTTGAGAGAGATAAATTGAACAAGTACGGTCGTCCTCTGCTGGGATGTACTATTAAACCTAAATTGGGATTATCTGCTAAAAACT
>O_bas_FR720550
GATATCTTGGCAGCATTCCGAGTAACTCCTCAACCTGGAGTTCCGCCTGAAGAAGCAGGGGCCGCGGTAGCTGCCGAATCTTCTACTGGTACATGGACAACTGTGTGGACCGATGGACTTACCAGCCTTGATCGTTACAAAGGGCGATGCTACCACATCGAGCCCGTTGTTGGAGAAAAAGATCAATATATCTGTTATGTAGCTTACCCTTTAGACCTTTTTGAAGAAGGTTCTGTTACTAACATGTTTACTTCCATTGTAGGAAATGTATTTGGATTCAAAGCCCTACGTGCTCTACGTCTGGAAGATCTGCGAATTCCTCCTGCTTATGTTAAAACTTTCCAAGGCCCGCCTCATGGGATCCAAGTTGAGAGAGATAAATTGAACAAGTACGGTCGTCCTCTGCTGGGATGTACTATTAAACCTAAATTGGGATTATCTGCTAAAAACT
>O_bas_FR720549
GATATCTTGGCAGCATTCCGAGTAACTCCTCAACCTGGAGTTCCGCCTGAAGAAGCAGGGGCCGCGGTAGCTGCCGAATCTTCTACTGGTACATGGACAACTGTGTGGACCGATGGACTTACCAGCCTTGATCGTTACAAAGGGCGATGCTACCACATCGAGCCCGTTGTTGGAGAAAAAGATCAATATATCTGTTATGTAGCTTACCCTTTAGACCTTTTTGAAGAAGGTTCTGTTACTAACATGTTTACTTCCATTGTAGGAAATGTATTTGGATTCAAAGCCCTACGTGCTCTACGTCTGGAAGATCTGCGAATTCCTCCTGCTTATGTTAAAACTTTCCAAGGCCCGCCTCATGGGATCCAAGTTGAGAGAGATAAATTGAACAAGTACGGTCGTCCTCTGCTGGGATGTACTATTAAACCTAAATTGGGATTATCTGCTAAAAACT
>O_bas_FR720548
GATATCTTGGCAGCATTCCGAGTAACTCCTCAACCTGGAGTTCCGCCTGAAGAAGCAGGGGCCGCGGTAGCTGCCGAATCTTCTACTGGTACATGGACAACTGTGTGGACCGATGGACTTACCAGCCTTGATCGTTACAAAGGGCGATGCTACCACATCGAGCCCGTTGTTGGAGAAAAAGATCAATATATCTGTTATGTAGCTTACCCTTTAGACCTTTTTGAAGAAGGTTCTGTTACTAACATGTTTACTTCCATTGTAGGAAATGTATTTGGATTCAAAGCCCTACGTGCTCTACGTCTGGAAGATCTGCGAATTCCTCCTGCTTATGTTAAAACTTTCCAAGGCCCGCCTCATGGGATCCAAGTTGAGAGAGATAAATTGAACAAGTACGGTCGTCCTCTGCTGGGATGTACTATTAAACCTAAATTGGGATTATCTGCTAAAAACT
>O_bas_FR720547
GATATCTTGGCAGCATTCCGAGTAACTCCTCAACCTGGAGTTCCGCCTGAAGAAGCAGGGGCCGCGGTAGCTGCCGAATCTTCTACTGGTACATGGACAACTGTGTGGACCGATGGACTTACCAGCCTTGATCGTTACAAAGGGCGATGCTACCACATCGAGCCCGTTGTTGGAGAAAAAGATCAATATATCTGTTATGTAGCTTACCCTTTAGACCTTTTTGAAGAAGGTTCTGTTACTAACATGTTTACTTCCATTGTAGGAAATGTATTTGGATTCAAAGCCCTACGTGCTCTACGTCTGGAAGATCTGCGAATTCCTCCTGCTTATGTTAAAACTTTCCAAGGCCCGCCTCATGGGATCCAAGTTGAGAGAGATAAATTGAACAAGTACGGTCGTCCTCTGCTGGGATGTACTATTAAACCTAAATTGGGATTATCTGCTAAAAACT
>O_bas_KX096047
GATATCTTGGCAGCATTCCGAGTAACTCCTCAACCTGGAGTTCCGCCTGAAGAAGCAGGGGCCGCGGTAGCTGCCGAATCTTCTACTGGTACATGGACAACTGTGTGGACCGATGGACTTACCAGCCTTGATCGTTACAAAGGGCGATGCTACCACATCGAGCCCGTTGTTGGAGAAAAAGATCAATATATCTGTTATGTAGCTTACCCTTTAGACCTTTTTGAAGAAGGTTCTGTTACTAACATGTTTACTTCCATTGTAGGAAATGTATTTGGATTCAAAGCCCTACGTGCTCTACGTCTGGAAGATCTGCGAATTCCTCCTGCTTATGTTAAAACTTTCCAAGGCCCGCCTCATGGGATCCAAGTTGAGAGAGATAAATTGAACAAGTACGGTCGTCCTCTGCTGGGATGTACTATTAAACCTAAATTGGGATTATCTGCTAAAAACT
>O_bas_var_thyrsiflorum_MF326419
GATATCTTGGCAGCATTCCGAGTAACTCCTCAACCTGGAGTTCCGCCTGAAGAAGCAGGGGCCGCGGTAGCTGCCGAATCTTCTACTGGTACATGGACAACTGTGTGGACCGATGGACTTACCAGCCTTGATCGTTACAAAGGGCGATGCTACCACATCGAGCCCGTTGTTGGAGAAAAAGATCAATATATCTGTTATGTAGCTTACCCTTTAGACCTTTTTGAAGAAGGTTCTGTTACTAACATGTTTACTTCCATTGTAGGAAATGTATTTGGATTCAAAGCCCTACGTGCTCTACGTCTGGAAGATCTGCGAATTCCTCCTGCTTATGTTAAAACTTTCCAAGGCCCGCCTCATGGGATCCAAGTTGAGAGAGATAAATTGAACAAGTACGGTCGTCCTCTGCTGGGATGTACTATTAAACCTAAATTGGGATTATCTGCTAAAAACT
>O_bas_MF326409
GATATCTTGGCAGCATTCCGAGTAACTCCTCAACCTGGAGTTCCGCCTGAAGAAGCAGGGGCCGCGGTAGCTGCCGAATCTTCTACTGGTACATGGACAACTGTGTGGACCGATGGACTTACCAGCCTTGATCGTTACAAAGGGCGATGCTACCACATCGAGCCCGTTGTTGGAGAAAAAGATCAATATATCTGTTATGTAGCTTACCCTTTAGACCTTTTTGAAGAAGGTTCTGTTACTAACATGTTTACTTCCATTGTAGGAAATGTATTTGGATTCAAAGCCCTACGTGCTCTACGTCTGGAAGATCTGCGAATTCCTCCTGCTTATGTTAAAACTTTCCAAGGCCCGCCTCATGGGATCCAAGTTGAGAGAGATAAATTGAACAAGTACGGTCGTCCTCTGCTGGGATGTACTATTAAACCTAAATTGGGATTATCTGCTAAAAACT
>O_bas_JX465691
GATATCTTGGCAGCATTCCGAGTAACTCCTCAACCTGGAGTTCCGCCTGAAGAAGCAGGGGCCGCGGTAGCTGCCGAATCTTCTACTGGTACATGGACAACTGTGTGGACCGATGGACTTACCAGCCTTGATCGTTACAAAGGGCGATGCTACCACATCGAGCCCGTTGTTGGAGAAAAAGATCAATATATCTGTTATGTAGCTTACCCTTTAGACCTTTTTGAAGAAGGTTCTGTTACTAACATGTTTACTTCCATTGTAGGAAATGTATTTGGATTCAAAGCCCTACGTGCTCTACGTCTGGAAGATCTGCGAATTCCTCCTGCTTATGTTAAAACTTTCCAAGGCCCGCCTCATGGGATCCAAGTTGAGAGAGATAAATTGAACAAGTACGGTCGTCCTCTGCTGGGATGTACTATTAAACCTAAATTGGGATTATCTGCTAAAAACT
>O_bas_KX015763
GATATCTTGGCAGCATTCCGAGTAACTCCTCAACCTGGAGTTCCGCCTGAAGAAGCAGGGGCCGCGGTAGCTGCCGAATCTTCTACTGGTACATGGACAACTGTGTGGACCGATGGACTTACCAGCCTTGATCGTTACAAAGGGCGATGCTACCACATCGAGCCCGTTGTTGGAGAAAAAGATCAATATATCTGTTATGTAGCTTACCCTTTAGACCTTTTTGAAGAAGGTTCTGTTACTAACATGTTTACTTCCATTGTAGGAAATGTATTTGGATTCAAAGCCCTACGTGCTCTACGTCTGGAAGATCTGCGAATTCCTCCTGCTTATGTTAAAACTTTCCAAGGCCCGCCTCATGGGATCCAAGTTGAGAGAGATAAATTGAACAAGTACGGTCGTCCTCTGCTGGGATGTACTATTAAACCTAAATTGGGATTATCTGCTAAAAACT
>O_bas_KX096048
GATATCTTGGCAGCATTCCGAGTAACTCCTCAACCTGGAGTTCCGCCTGAAGAAGCAGGGGCCGCGGTAGCTGCCGAATCTTCTACTGGTACATGGACAACTGTGTGGACCGATGGACTTACCAGCCTTGATCGTTACAAAGGGCGATGCTACCACATCGAGCCCGTTGTTGGAGAAAAAGATCAATATATCTGTTATGTAGCTTACCCTTTAGACCTTTTTGAAGAAGGTTCTGTTACTAACATGTTTACTTCCATTGTAGGAAATGTATTTGGATTCAAAGCCCTACGTGCTCTACGTCTGGAAGATCTGCGAATTCCTCCTGCTTATGTTAAAACTTTCCAAGGCCCGCCTCATGGGATCCAAGTTGAGAGAGATAAATTGAACAAGTACGGTCGTCCTCTGCTGGGATGTACTATTAAACCTAAATTGGGATTATCTGCTAAAAACT
>O_bas_KP172036
GATATCTTGGCAGCATTCCGAGTAACTCCTCAACCTGGAGTTCCGCCTGAAGAAGCAGGGGCCGCGGTAGCTGCCGAATCTTCTACTGGTACATGGACAACTGTGTGGACCGATGGACTTACCAGCCTTGATCGTTACAAAGGGCGATGCTACCACATCGAGCCCGTTGTTGGAGAAAAAGATCAATATATCTGTTATGTAGCTTACCCTTTAGACCTTTTTGAAGAAGGTTCTGTTACTAACATGTTTACTTCCATTGTAGGAAATGTATTTGGATTCAAAGCCCTACGTGCTCTACGTCTGGAAGATCTGCGAATTCCTCCTGCTTATGTTAAAACTTTCCAAGGCCCGCCTCATGGGATCCAAGTTGAGAGAGATAAATTGAACAAGTACGGTCGTCCTCTGCTGGGATGTACTATTAAACCTAAATTGGGATTATCTGCTAAAAACT
>O_bas_KP172037
GATATCTTGGCAGCATTCCGAGTAACTCCTCAACCTGGAGTTCCGCCTGAAGAAGCAGGGGCCGCGGTAGCTGCCGAATCTTCTACTGGTACATGGACAACTGTGTGGACCGATGGACTTACCAGCCTTGATCGTTACAAAGGGCGATGCTACCACATCGAGCCCGTTGTTGGAGAAAAAGATCAATATATCTGTTATGTAGCTTACCCTTTAGACCTTTTTGAAGAAGGTTCTGTTACTAACATGTTTACTTCCATTGTAGGAAATGTATTTGGATTCAAAGCCCTACGTGCTCTACGTCTGGAAGATCTGCGAATTCCTCCTGCTTATGTTAAAACTTTCCAAGGCCCGCCTCATGGGATCCAAGTTGAGAGAGATAAATTGAACAAGTACGGTCGTCCTCTGCTGGGATGTACTATTAAACCTAAATTGGGATTATCTGCTAAAAACT
>O_bas_KC755408
GATATCTTGGCAGCATTCCGAGTAACTCCTCAACCTGGAGTTCCGCCTGAAGAAGCAGGGGCCGCGGTAGCTGCCGAATCTTCTACTGGTACATGGACAACTGTGTGGACCGATGGACTTACCAGCCTTGATCGTTACAAAGGGCGATGCTACCACATCGAGCCCGTTGTTGGAGAAAAAGATCAATATATCTGTTATGTAGCTTACCCTTTAGACCTTTTTGAAGAAGGTTCTGTTACTAACATGTTTACTTCCATTGTAGGAAATGTATTTGGATTCAAAGCCCTACGTGCTCTACGTCTGGAAGATCTGCGAATTCCTCCTGCTTATGTTAAAACTTTCCAAGGCCCGCCTCATGGGATCCAAGTTGAGAGAGATAAATTGAACAAGTACGGTCGTCCTCTGCTGGGATGTACTATTAAACCTAAATTGGGATTATCTGCTAAAAACT
>O_americ_JX465697
GATATCTTGGCAGCATTCCGAGTAACTCCTCAACCTGGAGTTCCGCCTGAAGAAGCAGGGGCCGCGGTAGCTGCCGAATCTTCTACTGGTACATGGACAACTGTGTGGACCGATGGACTTACCAGCCTTGATCGTTACAAAGGGCGATGCTACCACATCGAGCCCGTTGTTGGAGAAAAAGATCAATATATCTGTTATGTAGCTTACCCTTTAGACCTTTTTGAAGAAGGTTCTGTTACTAACATGTTTACTTCCATTGTAGGAAATGTATTTGGATTCAAAGCCCTACGTGCTCTACGTCTGGAAGATCTGCGAATTCCTCCTGCTTATGTTAAAACTTTCCAAGGCCCGCCTCATGGGATCCAAGTTGAGAGAGATAAATTGAACAAGTACGGTCGTCCTCTGCTGGGATGTACTATTAAACCTAAATTGGGATTATCTGCTAAAAACT
>O_americ_MF326423
GATATCTTGGCAGCATTCCGAGTAACTCCTCAACCTGGAGTTCCGCCTGAAGAAGCAGGGGCCGCGGTAGCTGCCGAATCTTCTACTGGTACATGGACAACTGTGTGGACCGATGGACTTACCAGCCTTGATCGTTACAAAGGGCGATGCTACCACATCGAGCCCGTTGTTGGAGAAAAAGATCAATATATCTGTTATGTAGCTTACCCTTTAGACCTTTTTGAAGAAGGTTCTGTTACTAACATGTTTACTTCCATTGTAGGAAATGTATTTGGATTCAAAGCCCTACGTGCTCTACGTCTGGAAGATCTGCGAATTCCTCCTGCTTATGTTAAAACTTTCCAAGGCCCGCCTCATGGGATCCAAGTTGAGAGAGATAAATTGAACAAGTACGGTCGTCCTCTGCTGGGATGTACTATTAAACCTAAATTGGGATTATCTGCTAAAAACT
>O_americ_KC755406
GATATCTTGGCAGCATTCCGAGTAACTCCTCAACCTGGAGTTCCGCCTGAAGAAGCAGGGGCCGCGGTAGCTGCCGAATCTTCTACTGGTACATGGACAACTGTGTGGACCGATGGACTTACCAGCCTTGATCGTTACAAAGGGCGATGCTACCACATCGAGCCCGTTGTTGGAGAAAAAGATCAATATATCTGTTATGTAGCTTACCCTTTAGACCTTTTTGAAGAAGGTTCTGTTACTAACATGTTTACTTCCATTGTAGGAAATGTATTTGGATTCAAAGCCCTACGTGCTCTACGTCTGGAAGATCTGCGAATTCCTCCTGCTTATGTTAAAACTTTCCAAGGCCCGCCTCATGGGATCCAAGTTGAGAGAGATAAATTGAACAAGTACGGTCGTCCTCTGCTGGGATGTACTATTAAACCTAAATTGGGATTATCTGCTAAAAACT
>O_americ_KC571797
GATATCTTGGCAGCATTCCGAGTAACTCCTCAACCTGGAGTTCCGCCTGAAGAAGCAGGGGCCGCGGTAGCTGCCGAATCTTCTACTGGTACATGGACAACTGTGTGGACCGATGGACTTACCAGCCTTGATCGTTACAAAGGGCGATGCTACCACATCGAGCCCGTTGTTGGAGAAAAAGATCAATATATCTGTTATGTAGCTTACCCTTTAGACCTTTTTGAAGAAGGTTCTGTTACTAACATGTTTACTTCCATTGTAGGAAATGTATTTGGATTCAAAGCCCTACGTGCTCTACGTCTGGAAGATCTGCGAATTCCTCCTGCTTATGTTAAAACTTTCCAAGGCCCGCCTCATGGGATCCAAGTTGAGAGAGATAAATTGAACAAGTACGGTCGTCCTCTGCTGGGATGTACTATTAAACCTAAATTGGGATTATCTGCTAAAAACT
>O_americ_KX096044
GATATCTTGGCAGCATTCCGAGTAACTCCTCAACCTGGAGTTCCGCCTGAAGAAGCAGGGGCCGCGGTAGCTGCCGAATCTTCTACTGGTACATGGACAACTGTGTGGACCGATGGACTTACCAGCCTTGATCGTTACAAAGGGCGATGCTACCACATCGAGCCCGTTGTTGGAGAAAAAGATCAATATATCTGTTATGTAGCTTACCCTTTAGACCTTTTTGAAGAAGGTTCTGTTACTAACATGTTTACTTCCATTGTAGGAAATGTATTTGGATTCAAAGCCCTACGTGCTCTACGTCTGGAAGATCTGCGAATTCCTCCTGCTTATGTTAAAACTTTCCAAGGCCCGCCTCATGGGATCCAAGTTGAGAGAGATAAATTGAACAAGTACGGTCGTCCTCTGCTGGGATGTACTATTAAACCTAAATTGGGATTATCTGCTAAAAACT
>O_x_afric_MF326418
GATATCTTGGCAGCATTCCGAGTAACTCCTCAACCTGGAGTTCCGCCTGAAGAAGCAGGGGCCGCGGTAGCTGCCGAATCTTCTACTGGTACATGGACAACTGTGTGGACCGATGGACTTACCAGCCTTGATCGTTACAAAGGGCGATGCTACCACATCGAGCCCGTTGTTGGAGAAAAAGATCAATATATCTGTTATGTAGCTTACCCTTTAGACCTTTTTGAAGAAGGTTCTGTTACTAACATGTTTACTTCCATTGTAGGAAATGTATTTGGATTCAAAGCCCTACGTGCTCTACGTCTGGAAGATCTGCGAATTCCTCCTGCTTATGTTAAAACTTTCCAAGGCCCGCCTCATGGGATCCAAGTTGAGAGAGATAAATTGAACAAGTACGGTCGTCCTCTGCTGGGATGTACTATTAAACCTAAATTGGGATTATCTGCTAAAAACT
>O_x_afric_KX096046
GATATCTTGGCAGCATTCCGAGTAACTCCTCAACCTGGAGTTCCGCCTGAAGAAGCAGGGGCCGCGGTAGCTGCCGAATCTTCTACTGGTACATGGACAACTGTGTGGACCGATGGACTTACCAGCCTTGATCGTTACAAAGGGCGATGCTACCACATCGAGCCCGTTGTTGGAGAAAAAGATCAATATATCTGTTATGTAGCTTACCCTTTAGACCTTTTTGAAGAAGGTTCTGTTACTAACATGTTTACTTCCATTGTAGGAAATGTATTTGGATTCAAAGCCCTACGTGCTCTACGTCTGGAAGATCTGCGAATTCCTCCTGCTTATGTTAAAACTTTCCAAGGCCCGCCTCATGGGATCCAAGTTGAGAGAGATAAATTGAACAAGTACGGTCGTCCTCTGCTGGGATGTACTATTAAACCTAAATTGGGATTATCTGCTAAAAACT
>O_x_afric_JX465693
GATATCTTGGCAGCATTCCGAGTAACTCCTCAACCTGGAGTTCCGCCTGAAGAAGCAGGGGCCGCGGTAGCTGCCGAATCTTCTACTGGTACATGGACAACTGTGTGGACCGATGGACTTACCAGCCTTGATCGTTACAAAGGGCGATGCTACCACATCGAGCCCGTTGTTGGAGAAAAAGATCAATATATCTGTTATGTAGCTTACCCTTTAGACCTTTTTGAAGAAGGTTCTGTTACTAACATGTTTACTTCCATTGTAGGAAATGTATTTGGATTCAAAGCCCTACGTGCTCTACGTCTGGAAGATCTGCGAATTCCTCCTGCTTATGTTAAAACTTTCCAAGGCCCGCCTCATGGGATCCAAGTTGAGAGAGATAAATTGAACAAGTACGGTCGTCCTCTGCTGGGATGTACTATTAAACCTAAATTGGGATTATCTGCTAAAAACT
>O_x_afric_JX465696
GATATCTTGGCAGCATTCCGAGTAACTCCTCAACCTGGAGTTCCGCCTGAAGAAGCAGGGGCCGCGGTAGCTGCCGAATCTTCTACTGGTACATGGACAACTGTGTGGACCGATGGACTTACCAGCCTTGATCGTTACAAAGGGCGATGCTACCACATCGAGCCCGTTGTTGGAGAAAAAGATCAATATATCTGTTATGTAGCTTACCCTTTAGACCTTTTTGAAGAAGGTTCTGTTACTAACATGTTTACTTCCATTGTAGGAAATGTATTTGGATTCAAAGCCCTACGTGCTCTACGTCTGGAAGATCTGCGAATTCCTCCTGCTTATGTTAAAACTTTCCAAGGCCCGCCTCATGGGATCCAAGTTGAGAGAGATAAATTGAACAAGTACGGTCGTCCTCTGCTGGGATGTACTATTAAACCTAAATTGGGATTATCTGCTAAAAACT
>O_fil_JX465698
GATATCTTGGCAGCATTCCGAGTAACTCCTCAACCTGGAGTTCCGCCTGAAGAAGCAGGGGCCGCGGTAGCTGCCGAATCTTCTACTGGTACATGGACAACTGTGTGGACCGATGGACTTACCAGCCTTGATCGTTACAAAGGGCGATGCTACCACATCGAGCCCGTTGTTGGAGAAAAAGATCAATATATCTGTTATGTAGCTTACCCTTTAGACCTTTTTGAAGAAGGTTCTGTTACTAACATGTTTACTTCCATTGTAGGAAATGTATTTGGATTCAAAGCCCTACGTGCTCTACGTTTGGAAGATCTGCGAATTCCTGTTGCCTATGTTAAAACTTTCCAAGGCCCGCCTCATGGGATCCAAGTTGAGAGAGATAAATTGAACAAGTACGGTCGTCCTCTGCTGGGATGTACTATTAAACCTAAATTGGGGTTATCTGCTAAAAACT
>O_fil_KX096045
GATATCTTGGCAGCATTCCGAGTAACTCCTCAACCTGGAGTTCCGCCTGAAGAAGCAGGGGCCGCGGTAGCTGCCGAATCTTCTACTGGTACATGGACAACTGTGTGGACCGATGGACTTACCAGCCTTGATCGTTACAAAGGGCGATGCTACCACATCGAGCCCGTTGTTGGAGAAAAAGATCAATATATCTGTTATGTAGCTTACCCTTTAGACCTTTTTGAAGAAGGTTCTGTTACTAACATGTTTACTTCCATTGTAGGAAATGTATTTGGATTCAAAGCCCTACGTGCTCTACGTTTGGAAGATCTGCGAATTCCTGTTGCCTATGTTAAAACTTTCCAAGGCCCGCCTCATGGGATCCAAGTTGAGAGAGATAAATTGAACAAGTACGGTCGTCCTCTGCTGGGATGTACTATTAAACCTAAATTGGGGTTATCTGCTAAAAACT
>O_fil_KR736376
GATATCTTGGCAGCATTCCGAGTAACTCCTCAACCTGGAGTTCCGCCTGAAGAAGCAGGGGCCGCGGTAGCTGCCGAATCTTCTACTGGTACATGGACAACTGTGTGGACCGATGGACTTACCAGCCTTGATCGTTACAAAGGGCGATGCTACCACATCGAGCCCGTTGTTGGAGAAAAAGATCAATATATCTGTTATGTAGCTTACCCTTTAGACCTTTTTGAAGAAGGTTCTGTTACTAACATGTTTACTTCCATTGTAGGAAATGTATTTGGATTCAAAGCCCTACGTGCTCTACGTTTGGAAGATCTGCGAATTCCTGTTGCCTATGTTAAAACTTTCCAAGGCCCGCCTCATGGGATCCAAGTTGAGAGAGATAAATTGAACAAGTACGGTCGTCCTCTGCTGGGATGTACTATTAAACCTAAATTGGGGTTATCTGCTAAAAACT
>O_fil_KR737090
GATATCTTGGCAGCATTCCGAGTAACTCCTCAACCTGGAGTTCCGCCTGAAGAAGCAGGGGCCGCGGTAGCTGCCGAATCTTCTACTGGTACATGGACAACTGTGTGGACCGATGGACTTACCAGCCTTGATCGTTACAAAGGGCGATGCTACCACATCGAGCCCGTTGTTGGAGAAAAAGATCAATATATCTGTTATGTAGCTTACCCTTTAGACCTTTTTGAAGAAGGTTCTGTTACTAACATGTTTACTTCCATTGTAGGAAATGTATTTGGATTCAAAGCCCTACGTGCTCTACGTTTGGAAGATCTGCGAATTCCTGTTGCCTATGTTAAAACTTTCCAAGGCCCGCCTCATGGGATCCAAGTTGAGAGAGATAAATTGAACAAGTACGGTCGTCCTCTGCTGGGATGTACTATTAAACCTAAATTGGGGTTATCTGCTAAAAACT
>O_fil_KR737365
GATATCTTGGCAGCATTCCGAGTAACTCCTCAACCTGGAGTTCCGCCTGAAGAAGCAGGGGCCGCGGTAGCTGCCGAATCTTCTACTGGTACATGGACAACTGTGTGGACCGATGGACTTACCAGCCTTGATCGTTACAAAGGGCGATGCTACCACATCGAGCCCGTTGTTGGAGAAAAAGATCAATATATCTGTTATGTAGCTTACCCTTTAGACCTTTTTGAAGAAGGTTCTGTTACTAACATGTTTACTTCCATTGTAGGAAATGTATTTGGATTCAAAGCCCTACGTGCTCTACGTTTGGAAGATCTGCGAATTCCTGTTGCCTATGTTAAAACTTTCCAAGGCCCGCCTCATGGGATCCAAGTTGAGAGAGATAAATTGAACAAGTACGGTCGTCCTCTGCTGGGATGTACTATTAAACCTAAATTGGGGTTATCTGCTAAAAACT
>O_fil_KR737440
GATATCTTGGCAGCATTCCGAGTAACTCCTCAACCTGGAGTTCCGCCTGAAGAAGCAGGGGCCGCGGTAGCTGCCGAATCTTCTACTGGTACATGGACAACTGTGTGGACCGATGGACTTACCAGCCTTGATCGTTACAAAGGGCGATGCTACCACATCGAGCCCGTTGTTGGAGAAAAAGATCAATATATCTGTTATGTAGCTTACCCTTTAGACCTTTTTGAAGAAGGTTCTGTTACTAACATGTTTACTTCCATTGTAGGAAATGTATTTGGATTCAAAGCCCTACGTGCTCTACGTTTGGAAGATCTGCGAATTCCTGTTGCCTATGTTAAAACTTTCCAAGGCCCGCCTCATGGGATCCAAGTTGAGAGAGATAAATTGAACAAGTACGGTCGTCCTCTGCTGGGATGTACTATTAAACCTAAATTGGGGTTATCTGCTAAAAACT
>O_fil_KR737483
GATATCTTGGCAGCATTCCGAGTAACTCCTCAACCTGGAGTTCCGCCTGAAGAAGCAGGGGCCGCGGTAGCTGCCGAATCTTCTACTGGTACATGGACAACTGTGTGGACCGATGGACTTACCAGCCTTGATCGTTACAAAGGGCGATGCTACCACATCGAGCCCGTTGTTGGAGAAAAAGATCAATATATCTGTTATGTAGCTTACCCTTTAGACCTTTTTGAAGAAGGTTCTGTTACTAACATGTTTACTTCCATTGTAGGAAATGTATTTGGATTCAAAGCCCTACGTGCTCTACGTTTGGAAGATCTGCGAATTCCTGTTGCCTATGTTAAAACTTTCCAAGGCCCGCCTCATGGGATCCAAGTTGAGAGAGATAAATTGAACAAGTACGGTCGTCCTCTGCTGGGATGTACTATTAAACCTAAATTGGGGTTATCTGCTAAAAACT
>O_kilim_MF326421
GATATCTTGGCAGCATTCCGAGTAACTCCTCAACCTGGAGTTCCGCCTGAAGAAGCAGGGGCCGCGGTAGCTGCCGAATCTTCTACTGGTACATGGACAACTGTGTGGACCGATGGACTTACCAGCCTTGATCGTTACAAAGGGCGATGCTACCACATCGAGCCCGTTGTTGGAGAAAAAGATCAATATATCTGTTATGTAGCTTACCCTTTAGACCTTTTTGAAGAAGGTTCTGTTACTAACATGTTTACTTCCATTGTAGGAAATGTATTTGGATTCAAAGCCCTACGTGCTCTACGTCTGGAAGATCTGCGAATTCCTCCTGCTTATGTTAAAACTTTCCAAGGCCCGCCTCATGGGATCCAAGTTGAGAGAGATAAATTGAACAAGTACGGTCGTCCTCTGCTGGGATGTACTATTAAACCTAAATTGGGATTATCTGCTAAAAACT
>O_kilim_MF326422
GATATCTTGGCAGCATTCCGAGTAACTCCTCAACCTGGAGTTCCGCCTGAAGAAGCAGGGGCCGCGGTAGCTGCCGAATCTTCTACTGGTACATGGACAACTGTGTGGACCGATGGACTTACCAGCCTTGATCGTTACAAAGGGCGATGCTACCACATCGAGCCCGTTGTTGGAGAAAAAGATCAATATATCTGTTATGTAGCTTACCCTTTAGACCTTTTTGAAGAAGGTTCTGTTACTAACATGTTTACTTCCATTGTAGGAAATGTATTTGGATTCAAAGCCCTACGTGCTCTACGTCTGGAAGATCTGCGAATTCCTCCTGCTTATGTTAAAACTTTCCAAGGCCCGCCTCATGGGATCCAAGTTGAGAGAGATAAATTGAACAAGTACGGTCGTCCTCTGCTGGGATGTACTATTAAACCTAAATTGGGATTATCTGCTAAAAACT
>O_kilim_JX465695
GATATCTTGGCAGCATTCCGAGTAACTCCTCAACCTGGAGTTCCGCCTGAAGAAGCAGGGGCCGCGGTAGCTGCCGAATCTTCTACTGGTACATGGACAACTGTGTGGACCGATGGACTTACCAGCCTTGATCGTTACAAAGGGCGATGCTACCACATCGAGCCCGTTGTTGGAGAAAAAGATCAATATATCTGTTATGTAGCTTACCCTTTAGACCTTTTTGAAGAAGGTTCTGTTACTAACATGTTTACTTCCATTGTAGGAAATGTATTTGGATTCAAAGCCCTACGTGCTCTACGTCTGGAAGATCTGCGAATTCCTCCTGCTTATGTTAAAACTTTCCAAGGCCCGCCTCATGGGATCCAAGTTGAGAGAGATAAATTGAACAAGTACGGTCGTCCTCTGCTGGGATGTACTATTAAACCTAAATTGGGATTATCTGCTAAAAACT
>O_tenuifl_MF326411
GATATCTTGGCAGCATTCCGAGTAACTCCTCAACCTGGAGTTCCGCCTGAAGAAGCAGGGGCCGCGGTAGCTGCCGAATCTTCTACTGGTACATGGACAACTGTGTGGACCGATGGACTTACCAGCCTTGATCGTTACAAAGGGCGATGCTACAACATCGAGCCCGTTGTTGGAGAAAAAGATCAATATATCTGTTATGTAGCTTACCCTTTAGACCTTTTTGAAGAAGGTTCTGTTACTAACATGTTTACTTCCATTGTAGGAAATGTATTTGGATTCAAAGCCCTACGTGCTCTACGTCTGGAAGATCTGCGAATTCCTCCTGCTTATGTTAAAACTTTCCAAGGCCCGCCTCATGGGATCCAAGTTGAGAGAGATAAATTGAACAAGTACGGTCGTCCTCTGCTGGGATGTACTATTAAACCTAAATTGGGGTTATCTGCTAAAAACT
>O_tenuifl_MF326412
GATATCTTGGCAGCATTCCGAGTAACTCCTCAACCTGGAGTTCCGCCTGAAGAAGCAGGGGCCGCGGTAGCTGCCGAATCTTCTACTGGTACATGGACAACTGTGTGGACCGATGGACTTACCAGCCTTGATCGTTACAAAGGGCGATGCTACAACATCGAGCCCGTTGTTGGAGAAAAAGATCAATATATCTGTTATGTAGCTTACCCTTTAGACCTTTTTGAAGAAGGTTCTGTTACTAACATGTTTACTTCCATTGTAGGAAATGTATTTGGATTCAAAGCCCTACGTGCTCTACGTCTGGAAGATCTGCGAATTCCTCCTGCTTATGTTAAAACTTTCCAAGGCCCGCCTCATGGGATCCAAGTTGAGAGAGATAAATTGAACAAGTACGGTCGTCCTCTGCTGGGATGTACTATTAAACCTAAATTGGGGTTATCTGCTAAAAACT
>O_tenuifl_MF326413
GATATCTTGGCAGCATTCCGAGTAACTCCTCAACCTGGAGTTCCGCCTGAAGAAGCAGGGGCCGCGGTAGCTGCCGAATCTTCTACTGGTACATGGACAACTGTGTGGACCGATGGACTTACCAGCCTTGATCGTTACAAAGGGCGATGCTACAACATCGAGCCCGTTGTTGGAGAAAAAGATCAATATATCTGTTATGTAGCTTACCCTTTAGACCTTTTTGAAGAAGGTTCTGTTACTAACATGTTTACTTCCATTGTAGGAAATGTATTTGGATTCAAAGCCCTACGTGCTCTACGTCTGGAAGATCTGCGAATTCCTCCTGCTTATGTTAAAACTTTCCAAGGCCCGCCTCATGGGATCCAAGTTGAGAGAGATAAATTGAACAAGTACGGTCGTCCTCTGCTGGGATGTACTATTAAACCTAAATTGGGGTTATCTGCTAAAAACT
>O_tenuifl_MF326414
GATATCTTGGCAGCATTCCGAGTAACTCCTCAACCTGGAGTTCCGCCTGAAGAAGCAGGGGCCGCGGTAGCTGCCGAATCTTCTACTGGTACATGGACAACTGTGTGGACCGATGGACTTACCAGCCTTGATCGTTACAAAGGGCGATGCTACAACATCGAGCCCGTTGTTGGAGAAAAAGATCAATATATCTGTTATGTAGCTTACCCTTTAGACCTTTTTGAAGAAGGTTCTGTTACTAACATGTTTACTTCCATTGTAGGAAATGTATTTGGATTCAAAGCCCTACGTGCTCTACGTCTGGAAGATCTGCGAATTCCTCCTGCTTATGTTAAAACTTTCCAAGGCCCGCCTCATGGGATCCAAGTTGAGAGAGATAAATTGAACAAGTACGGTCGTCCTCTGCTGGGATGTACTATTAAACCTAAATTGGGGTTATCTGCTAAAAACT
>O_tenuifl_Rama_MF326415
GATATCTTGGCAGCATTCCGAGTAACTCCTCAACCTGGAGTTCCGCCTGAAGAAGCAGGGGCCGCGGTAGCTGCCGAATCTTCTACTGGTACATGGACAACTGTGTGGACCGATGGACTTACCAGCCTTGATCGTTACAAAGGGCGATGCTACAACATCGAGCCCGTTGTTGGAGAAAAAGATCAATATATCTGTTATGTAGCTTACCCTTTAGACCTTTTTGAAGAAGGTTCTGTTACTAACATGTTTACTTCCATTGTAGGAAATGTATTTGGATTCAAAGCCCTACGTGCTCTACGTCTGGAAGATCTGCGAATTCCTCCTGCTTATGTTAAAACTTTCCAAGGCCCGCCTCATGGGATCCAAGTTGAGAGAGATAAATTGAACAAGTACGGTCGTCCTCTGCTGGGATGTACTATTAAACCTAAATTGGGGTTATCTGCTAAAAACT
>O_tenuifl_Krishna_MF326416
GATATCTTGGCAGCATTCCGAGTAACTCCTCAACCTGGAGTTCCGCCTGAAGAAGCAGGGGCCGCGGTAGCTGCCGAATCTTCTACTGGTACATGGACAACTGTGTGGACCGATGGACTTACCAGCCTTGATCGTTACAAAGGGCGATGCTACAACATCGAGCCCGTTGTTGGAGAAAAAGATCAATATATCTGTTATGTAGCTTACCCTTTAGACCTTTTTGAAGAAGGTTCTGTTACTAACATGTTTACTTCCATTGTAGGAAATGTATTTGGATTCAAAGCCCTACGTGCTCTACGTCTGGAAGATCTGCGAATTCCTCCTGCTTATGTTAAAACTTTCCAAGGCCCGCCTCATGGGATCCAAGTTGAGAGAGATAAATTGAACAAGTACGGTCGTCCTCTGCTGGGATGTACTATTAAACCTAAATTGGGGTTATCTGCTAAAAACT
>O_tenuifl_Vana_MF326417
GATATCTTGGCAGCATTCCGAGTAACTCCTCAACCTGGAGTTCCGCCTGAAGAAGCAGGGGCCGCGGTAGCTGCCGAATCTTCTACTGGTACATGGACAACTGTGTGGACCGATGGACTTACCAGCCTTGATCGTTACAAAGGGCGATGCTACCACATCGAGCCCGTTGTTGGAGAAAAAGATCAATATATCTGTTATGTAGCTTACCCTTTAGACCTTTTTGAAGAAGGTTCTGTTACTAACATGTTTACTTCCATTGTAGGAAATGTATTTGGATTCAAAGCCCTACGTGCTCTACGTCTGGAAGATCTGCGAATTCCTCCTGCTTATGTTAAAACTTTCCAAGGCCCGCCTCATGGGATCCAAGTTGAGAGAGATAAATTGAACAAGTACGGTCGTCCTCTGCTGGGATGTACTATTAAACCTAAATTGGGATTATCTGCTAAAAACT
>O_tenuifl_KU856609
GATATCTTGGCAGCATTCCGAGTAACTCCTCAACCTGGAGTTCCGCCTGAAGAAGCAGGGGCCGCGGTAGCTGCCGAATCTTCTACTGGTACATGGACAACTGTGTGGACCGATGGACTTACCAGCCTTGATCGTTACAAAGGGCGATGCTACAACATCGAGCCCGTTGTTGGAGAAAAAGATCAATATATCTGTTATGTAGCTTACCCTTTAGACCTTTTTGAAGAAGGTTCTGTTACTAACATGTTTACTTCCATTGTAGGAAATGTATTTGGATTCAAAGCCCTACGTGCTCTACGTCTGGAAGATCTGCGAATTCCTCCTGCTTATGTTAAAACTTTCCAAGGCCCGCCTCATGGGATCCAAGTTGAGAGAGATAAATTGAACAAGTACGGTCGTCCTCTGCTGGGATGTACTATTAAACCTAAATTGGGGTTATCTGCTAAAAACT
>O_tenuifl_JX465690
GATATCTTGGCAGCATTCCGAGTAACTCCTCAACCTGGAGTTCCGCCTGAAGAAGCAGGGGCCGCGGTAGCTGCCGAATCTTCTACTGGTACATGGACAACTGTGTGGACCGATGGACTTACCAGCCTTGATCGTTACAAAGGGCGATGCTACAACATCGAGCCCGTTGTTGGAGAAAAAGATCAATATATCTGTTATGTAGCTTACCCTTTAGACCTTTTTGAAGAAGGTTCTGTTACTAACATGTTTACTTCCATTGTAGGAAATGTATTTGGATTCAAAGCCCTACGTGCTCTACGTCTGGAAGATCTGCGAATTCCTCCTGCTTATGTTAAAACTTTCCAAGGCCCGCCTCATGGGATCCAAGTTGAGAGAGATAAATTGAACAAGTACGGTCGTCCTCTGCTGGGATGTACTATTAAACCTAAATTGGGGTTATCTGCTAAAAACT
>O_tenuifl_JX465692
GATATCTTGGCAGCATTCCGAGTAACTCCTCAACCTGGAGTTCCGCCTGAAGAAGCAGGGGCCGCGGTAGCTGCCGAATCTTCTACTGGTACATGGACAACTGTGTGGACCGATGGACTTACCAGCCTTGATCGTTACAAAGGGCGATGCTACAACATCGAGCCCGTTGTTGGAGAAAAAGATCAATATATCTGTTATGTAGCTTACCCTTTAGACCTTTTTGAAGAAGGTTCTGTTACTAACATGTTTACTTCCATTGTAGGAAATGTATTTGGATTCAAAGCCCTACGTGCTCTACGTCTGGAAGATCTGCGAATTCCTCCTGCTTATGTTAAAACTTTCCAAGGCCCGCCTCATGGGATCCAAGTTGAGAGAGATAAATTGAACAAGTACGGTCGTCCTCTGCTGGGATGTACTATTAAACCTAAATTGGGGTTATCTGCTAAAAACT
>O_tenuifl_KF381105
GATATCTTGGCAGCATTCCGAGTAACTCCTCAACCTGGAGTTCCGCCTGAAGAAGCAGGGGCCGCGGTAGCTGCCGAATCTTCTACTGGTACATGGACAACTGTGTGGACCGATGGACTTACCAGCCTTGATCGTTACAAAGGGCGATGCTACAACATCGAGCCCGTTGTTGGAGAAAAAGATCAATATATCTGTTATGTAGCTTACCCTTTAGACCTTTTTGAAGAAGGTTCTGTTACTAACATGTTTACTTCCATTGTAGGAAATGTATTTGGATTCAAAGCCCTACGTGCTCTACGTCTGGAAGATCTGCGAATTCCTCCTGCTTATGTTAAAACTTTCCAAGGCCCGCCTCATGGGATCCAAGTTGAGAGAGATAAATTGAACAAGTACGGTCGTCCTCTGCTGGGATGTACTATTAAACCTAAATTGGGGTTATCTGCTAAAAACT
>O_tenuifl_JN114828
GATATCTTGGCAGCATTCCGAGTAACTCCTCAACCTGGAGTTCCGCCTGAAGAAGCAGGGGCCGCGGTAGCTGCCGAATCTTCTACTGGTACATGGACAACTGTGTGGACCGATGGACTTACCAGCCTTGATCGTTACAAAGGGCGATGCTACAACATCGAGCCCGTTGTTGGAGAAAAAGATCAATATATCTGTTATGTAGCTTACCCTTTAGACCTTTTTGAAGAAGGTTCTGTTACTAACATGTTTACTTCCATTGTAGGAAATGTATTTGGATTCAAAGCCCTACGTGCTCTACGTCTGGAAGATCTGCGAATTCCTCCTGCTTATGTTAAAACTTTCCAAGGCCCGCCTCATGGGATCCAAGTTGAGAGAGATAAATTGAACAAGTACGGTCGTCCTCTGCTGGGATGTACTATTAAACCTAAATTGGGGTTATCTGCTAAAAACT
>O_tenuifl_FR720543
GATATCTTGGCAGCATTCCGAGTAACTCCTCAACCTGGAGTTCCGCCTGAAGAAGCAGGGGCCGCGGTAGCTGCCGAATCTTCTACTGGTACATGGACAACTGTGTGGACCGATGGACTTACCAGCCTTGATCGTTACAAAGGGCGATGCTACAACATCGAGCCCGTTGTTGGAGAAAAAGATCAATATATCTGTTATGTAGCTTACCCTTTAGACCTTTTTGAAGAAGGTTCTGTTACTAACATGTTTACTTCCATTGTAGGAAATGTATTTGGATTCAAAGCCCTACGTGCTCTACGTCTGGAAGATCTGCGAATTCCTCCTGCTTATGTTAAAACTTTCCAAGGCCCGCCTCATGGGATCCAAGTTGAGAGAGATAAATTGAACAAGTACGGTCGTCCTCTGCTGGGATGTACTATTAAACCTAAATTGGGGTTATCTGCTAAAAACT
>O_campech_MF326420
GATATCTTGGCAGCATTCCGAGTAACTCCTCAACCTGGAGTTCCGCCTGAAGAAGCAGGGGCCGCGGTAGCTGCCGAATCTTCTACTGGTACATGGACAACTGTGTGGACCGATGGACTTACCAGCCTTGATCGTTACAAAGGGCGATGCTACAACATCGAGCCCGTTGTTGGAGAAAAAGATCAATATATCTGTTATGTAGCTTACCCTTTAGACCTTTTTGAAGAAGGTTCTGTTACTAACATGTTTACTTCCATTGTAGGAAATGTATTTGGATTCAAAGCCCTACGTGCTCTACGTCTGGAAGATCTGCGAATTCCTCCTGCTTATGTTAAAACTTTCCAAGGCCCGCCTCATGGGATCCAAGTTGAGAGAGATAAATTGAACAAGTACGGTCGTCCTCTGCTGGGATGTACTATTAAACCTAAATTGGGGTTATCTGCTAAAAACT
>O_grat_MF326410
GATATCTTGGCAGCATTCCGAGTAACTCCTCAACCTGGAGTTCCGCCTGAAGAAGCAGGGGCCGCGGTAGCTGCCGAATCTTCTACTGGTACATGGACAACTGTGTGGACCGATGGACTTACCAGCCTTGATCGTTACAAAGGGCGATGCTACAACATCGAGCCCGTTGTTGGAGAAAAAGATCAATATATCTGTTATGTAGCTTACCCTTTAGACCTTTTTGAAGAAGGTTCTGTTACTAACATGTTTACTTCCATTGTAGGAAATGTATTTGGATTCAAAGCCCTACGTGCTCTACGTCTGGAAGATCTGCGAATTCCTACTGCTTATGTTAAAACTTTCCAAGGCCCGCCTCATGGGATCCAAGTTGAGAGAGATAAATTGAACAAGTACGGTCGTCCTCTGCTGGGATGTACTATTAAACCTAAATTGGGGTTATCTGCTAAAAACT
>O_grat_JX465694
GATATCTTGGCAGCATTCCGAGTAACTCCTCAACCTGGAGTTCCGCCTGAAGAAGCAGGGGCCGCGGTAGCTGCCGAATCTTCTACTGGTACATGGACAACTGTGTGGACCGATGGACTTACCAGCCTTGATCGTTACAAAGGGCGATGCTACAACATCGAGCCCGTTGTTGGAGAAAAAGATCAATATATCTGTTATGTAGCTTACCCTTTAGACCTTTTTGAAGAAGGTTCTGTTACTAACATGTTTACTTCCATTGTAGGAAATGTATTTGGATTCAAAGCCCTACGTGCTCTACGTCTGGAAGATCTGCGAATTCCTACTGCTTATGTTAAAACTTTCCAAGGCCCGCCTCATGGGATCCAAGTTGAGAGAGATAAATTGAACAAGTACGGTCGTCCTCTGCTGGGATGTACTATTAAACCTAAATTGGGGTTATCCGCTAAAAACT
>O_grat_FR720542
GATATCTTGGCAGCATTCCGAGTAACTCCTCAACCTGGAGTTCCGCCTGAAGAAGCAGGGGCCGCGGTAGCTGCCGAATCTTCTACTGGTACATGGACAACTGTGTGGACCGATGGACTTACCAGCCTTGATCGTTACAAAGGGCGATGCTACAACATCGAGCCCGTTGTTGGAGAAAAAGATCAATATATCTGTTATGTAGCTTACCCTTTAGACCTTTTTGAAGAAGGTTCTGTTACTAACATGTTTACTTCCATTGTAGGAAATGTATTTGGATTCAAAGCCCTACGTGCTCTACGTCTGGAAGATCTGCGAATTCCTACTGCTTATGTTAAAACTTTCCAAGGCCCGCCTCATGGGATCCAAGTTGAGAGAGATAAATTGAACAAGTACGGTCGTCCTCTGCTGGGATGTACTATTAAACCTAAATTGGGGTTATCCGCTAAAAACT
>O_grat_KR736680
GATATCTTGGCAGCATTCCGAGTAACTCCTCAACCTGGAGTTCCGCCTGAAGAAGCAGGGGCCGCGGTAGCTGCCGAATCTTCTACTGGTACATGGACAACTGTGTGGACCGATGGACTTACCAGCCTTGATCGTTACAAAGGGCGATGCTACAACATCGAGCCCGTTGTTGGAGAAAAAGATCAATATATCTGTTATGTAGCTTACCCTTTAGACCTTTTTGAAGAAGGTTCTGTTACTAACATGTTTACTTCCATTGTAGGAAATGTATTTGGATTCAAAGCCCTACGTGCTCTACGTCTGGAAGATCTGCGAATTCCTACTGCTTATGTTAAAACTTTCCAAGGCCCGCCTCATGGGATCCAAGTTGAGAGAGATAAATTGAACAAGTACGGTCGTCCTCTGCTGGGATGTACTATTAAACCTAAATTGGGGTTATCCGCTAAAAACT
>O_grat_KR737122
GATATCTTGGCAGCATTCCGAGTAACTCCTCAACCTGGAGTTCCGCCTGAAGAAGCAGGGGCCGCGGTAGCTGCCGAATCTTCTACTGGTACATGGACAACTGTGTGGACCGATGGACTTACCAGCCTTGATCGTTACAAAGGGCGATGCTACAACATCGAGCCCGTTGTTGGAGAAAAAGATCAATATATCTGTTATGTAGCTTACCCTTTAGACCTTTTTGAAGAAGGTTCTGTTACTAACATGTTTACTTCCATTGTAGGAAATGTATTTGGATTCAAAGCCCTACGTGCTCTACGTCTGGAAGATCTGCGAATTCCTACTGCTTATGTTAAAACTTTCCAAGGCCCGCCTCATGGGATCCAAGTTGAGAGAGATAAATTGAACAAGTACGGTCGTCCTCTGCTGGGATGTACTATTAAACCTAAATTGGGGTTATCCGCTAAAAACT
>O_grat_KR737564
GATATCTTGGCAGCATTCCGAGTAACTCCTCAACCTGGAGTTCCGCCTGAAGAAGCAGGGGCCGCGGTAGCTGCCGAATCTTCTACTGGTACATGGACAACTGTGTGGACCGATGGACTTACCAGCCTTGATCGTTACAAAGGGCGATGCTACAACATCGAGCCCGTTGTTGGAGAAAAAGATCAATATATCTGTTATGTAGCTTACCCTTTAGACCTTTTTGAAGAAGGTTCTGTTACTAACATGTTTACTTCCATTGTAGGAAATGTATTTGGATTCAAAGCCCTACGTGCTCTACGTCTGGAAGATCTGCGAATTCCTACTGCTTATGTTAAAACTTTCCAAGGCCCGCCTCATGGGATCCAAGTTGAGAGAGATAAATTGAACAAGTACGGTCGTCCTCTGCTGGGATGTACTATTAAACCTAAATTGGGGTTATCCGCTAAAAACT
>O_grat_KR737566
GATATCTTGGCAGCATTCCGAGTAACTCCTCAACCTGGAGTTCCGCCTGAAGAAGCAGGGGCCGCGGTAGCTGCCGAATCTTCTACTGGTACATGGACAACTGTGTGGACCGATGGACTTACCAGCCTTGATCGTTACAAAGGGCGATGCTACAACATCGAGCCCGTTGTTGGAGAAAAAGATCAATATATCTGTTATGTAGCTTACCCTTTAGACCTTTTTGAAGAAGGTTCTGTTACTAACATGTTTACTTCCATTGTAGGAAATGTATTTGGATTCAAAGCCCTACGTGCTCTACGTCTGGAAGATCTGCGAATTCCTACTGCTTATGTTAAAACTTTCCAAGGCCCGCCTCATGGGATCCAAGTTGAGAGAGATAAATTGAACAAGTACGGTCGTCCTCTGCTGGGATGTACTATTAAACCTAAATTGGGGTTATCCGCTAAAAACT
>Hanceola_sinensis_KX527358
GATATCTTGGCAGCATTCCGAGTAACTCCTCAACCTGGAGTTCCGCCTGAAGAAGCAGGGGCCGCGGTAGCTGCCGAATCTTCTACTGGTACATGGACAACTGTGTGGACCGATGGACTTACCAGCCTTGATCGTTACAAAGGGCGATGCTACCACATCGAGCCCGTTGTTGGAGAAAAAGATCAATATATCTGTTATGTAGCTTACCCTTTAGACCTTTTTGAAGAAGGTTCTGTTACTAACATGTTTACTTCCATTGTAGGAAATGTATTTGGATTCAAAGCCCTACGTGCTCTACGTCTGGAAGATCTGCGAATTCCTCCTGCTTATATTAAAACTTTCCAAGGCCCGCCTCATGGGATCCAAGTTGAGAGAGATAAATTGAACAAGTACGGTCGTCCTCTGCTGGGATGTACTATTAAACCTAAATTGGGGTTATCTGCTAAAAACT
>Nepeta_cataria_KP172038
GATATCTTGGCAGCATTCCGAGTAACTCCTCAGCCTGGAGTTCCGCCTGAAGAAGCAGGGGCCGCGGTAGCTGCCGAATCTTCTACCGGTACATGGACAACTGTGTGGACCGATGGACTTACCAGCCTTGATCGTTACAAAGGGCGATGCTACCACATTGAGCCCGTTCCTGGAGAAAAAGATCAATATATCTGTTATGTAGCTTACCCTTTAGACCTTTTTGAAGAAGGTTCTGTTACTAACATGTTTACTTCCATTGTAGGAAATGTATTTGGATTCAAAGCCCTACGTGCTCTACGTCTGGAAGATCTGCGAGTTCCTCCTGCTTATATTAAAACTTTCCAAGGGCCGCCTCATGGGATCCAAGTTGAGAGAGATAAATTGAACAAGTACGGTCGTCCTCTGCTGGGATGTACTATTAAACCCAAATTGGGGTTATCTGCTAAAAACT
