# Supplementary material for: Product authenticity versus globalisation—The Tulsi case
Source: PLoS One. 2018 Nov 26;13(11):e0207763. doi: 10.1371/journal.pone.0207763 (PMC6261265; doi:10.1371/journal.pone.0207763)
Supplement: S2 Appendix — (TXT) [file pone.0207763.s007.txt]

>O_bas_MF379667
ATGAGAAATATTTCTGCATATACGCCCAAATCGGTCAATAATATTAGAATCTGATAAATCAGCCCAAATCGGCTTACTACTGGGATGCCCCAATACGTTACAAAATTTCTCTTTAGCCAATTTCGCAATCAGAGGAATAATTGGAACAAGGGTATCGAGCTTCCTAATAGCATTATTGATTAGAAATGCATTTTCTAGAATCTGACTCCGTACCACGGAAGGGTCCGTTTGCACGTTTGAAAGATAGCCAAAAATTTCAAGGGAATGCCTGGAAAATTGGTTTATACAAATCCTTCTTGGATGAAACCACACCAAAAAATGCCATTCCCAAGAAGTGACAAGGTAAAATTTCCATTTATTCATGAAAAGAGATGTCCCTTTTGAAGCCAGAATGGATTTTCCTTGATACCTAATATAATGCATGCAGGGTTCCTCGACCAACCATAGGTTCGCCCGAAAATCCTTAACAAAGACGTTCACAAGACGTTCTATTTTTATATAGAAATAGATTCGTTCAAGAAGAACTCCAGAAGATGTTGATCGTAAATGAAAAGATTGGTTACGTAGAAAGACGAAAATAGATTCGTATTCACATACATGAGAATTATATAAGAAAAAAAAGAATCTTTGATTTCTTTTTGACAAAGAGGAGCTGACTTTCTTTGAAGTAATAAGACTACAATATTGATTGAGAAAAACTCGTAATAAATGCAAAGAAGA
>O_bas_AY177670
ATGAGAAATATTTCTGCATATACGCCCAAATCGGTCAATAATATTAGAATCTGATAAATCAGCCCAAATCGGCTTACTACTGGGATGCCCCAATACGTTACAAAATTTCTCTTTAGCCAATTTCGCAATCAGAGGAATAATTGGAACAAGGGTATCGAGCTTCCTAATAGCATTATTGATTAGAAATGCATTTTCTAGAATCTGACTCCGTACCACGGAAGGGTCCGTTTGCACGTTTGAAAGATAGCCAAAAATTTCAAGGGAATGCCTGGAAAATTGGTTTATACAAATCCTTCTTGGATGAAACCACACCAAAAAATGCCATTCCCAAGAAGTGACAAGGTAAAATTTCCATTTATTCATGAAAAGAGATGTCCCTTTTGAAGCCAGAATGGATTTTCCTTGATACCTAATATAATGCATGCAGGGTTCCTCGACCAACCATAGGTTCGCCCGAAAATCCTTAACAAAGACGTTCACAAGACGTTCTATTTTTATATAGAAATAGATTCGTTCAAGAAGAACTCCAGAAGATGTTGATCGTAAATGAAAAGATTGGTTACGTAGAAAGACGAAAATAGATTCGTATTCACATACATGAGAATTATATAAGAAAAAAAAGAATCTTTGATTTCTTTTTGACAAAGAGGAGCTGACTTTCTTTGAAGTAATAAGACTACAATATTGATTGAGAAAAACTCGTAATAAATGCAAAGAAGA
>O_bas_KC755404
ATGAGAAATATTTCTGCATATACGCCCAAATCGGTCAATAATATTAGAATCTGATAAATCAGCCCAAATCGGCTTACTACTGGGATGCCCCAATACGTTACAAAATTTCTCTTTAGCCAATTTCGCAATCAGAGGAATAATTGGAACAAGGGTATCGAGCTTCCTAATAGCATTATTGATTAGAAATGCATTTTCTAGAATCTGACTCCGTACCACGGAAGGGTCCGTTTGCACGTTTGAAAGATAGCCAAAAATTTCAAGGGAATGCCTGGAAAATTGGTTTATACAAATCCTTCTTGGATGAAACCACACCAAAAAATGCCATTCCCAAGAAGTGACAAGGTAAAATTTCCATTTATTCATGAAAAGAGATGTCCCTTTTGAAGCCAGAATGGATTTTCCTTGATACCTAATATAATGCATGCAGGGTTCCTCGACCAACCATAGGTTCGCCCGAAAATCCTTAACAAAGACGTTCACAAGACGTTCTATTTTTATATAGAAATAGATTCGTTCAAGAAGAACTCCAGAAGATGTTGATCGTAAATGAAAAGATTGGTTACGTAGAAAGACGAAAATAGATTCGTATTCACATACATGAGAATTATATAAGAAAAAAAAGAATCTTTGATTTCTTTTTGACAAAGAGGAGCTGACTTTCTTTGAAGTAATAAGACTACAATATTGATTGAGAAAAACTCGTAATAAATGCAAAGAAGA
>O_bas_KC755403
ATGAGAAATATTTCTGCATATACGCCCAAATCGGTCAATAATATTAGAATCTGATAAATCAGCCCAAATCGGCTTACTACTGGGATGCCCCAATACGTTACAAAATTTCTCTTTAGCCAATTTCGCAATCAGAGGAATAATTGGAACAAGGGTATCGAGCTTCCTAATAGCATTATTGATTAGAAATGCATTTTCTAGAATCTGACTCCGTACCACGGAAGGGTCCGTTTGCACGTTTGAAAGATAGCCAAAAATTTCAAGGGAATGCCTGGAAAATTGGTTTATACAAATCCTTCTTGGATGAAACCACACCAAAAAATGCCATTCCCAAGAAGTGACAAGGTAAAATTTCCATTTATTCATGAAAAGAGATGTCCCTTTTGAAGCCAGAATGGATTTTCCTTGATACCTAATATAATGCATGCAGGGTTCCTCGACCAACCATAGGTTCGCCCGAAAATCCTTAACAAAGACGTTCACAAGACGTTCTATTTTTATATAGAAATAGATTCGTTCAAGAAGAACTCCAGAAGATGTTGATCGTAAATGAAAAGATTGGTTACGTAGAAAGACGAAAATAGATTCGTATTCACATACATGAGAATTATATAAGAAAAAAAAGAATCTTTGATTTCTTTTTGACAAAGAGGAGCTGACTTTCTTTGAAGTAATAAGACTACAATATTGATTGAGAAAAACTCGTAATAAATGCAAAGAAGA
>O_bas_KC755402
ATGAGAAATATTTCTGCATATACGCCCAAATCGGTCAATAATATTAGAATCTGATAAATCAGCCCAAATCGGCTTACTACTGGGATGCCCCAATACGTTACAAAATTTCTCTTTAGCCAATTTCGCAATCAGAGGAATAATTGGAACAAGGGTATCGAGCTTCCTAATAGCATTATTGATTAGAAATGCATTTTCTAGAATCTGACTCCGTACCACGGAAGGGTCCGTTTGCACGTTTGAAAGATAGCCAAAAATTTCAAGGGAATGCCTGGAAAATTGGTTTATACAAATCCTTCTTGGATGAAACCACACCAAAAAATGCCATTCCCAAGAAGTGACAAGGTAAAATTTCCATTTATTCATGAAAAGAGATGTCCCTTTTGAAGCCAGAATGGATTTTCCTTGATACCTAATATAATGCATGCAGGGTTCCTCGACCAACCATAGGTTCGCCCGAAAATCCTTAACAAAGACGTTCACAAGACGTTCTATTTTTATATAGAAATAGATTCGTTCAAGAAGAACTCCAGAAGATGTTGATCGTAAATGAAAAGATTGGTTACGTAGAAAGACGAAAATAGATTCGTATTCACATACATGAGAATTATATAAGAAAAAAAAGAATCTTTGATTTCTTTTTGACAAAGAGGAGCTGACTTTCTTTGAAGTAATAAGACTACAATATTGATTGAGAAAAACTCGTAATAAATGCAAAGAAGA
>O_bas_KC755401
ATGAGAAATATTTCTGCATATACGCCCAAATCGGTCAATAATATTAGAATCTGATAAATCAGCCCAAATCGGCTTACTACTGGGATGCCCCAATACGTTACAAAATTTCTCTTTAGCCAATTTCGCAATCAGAGGAATAATTGGAACAAGGGTATCGAGCTTCCTAATAGCATTATTGATTAGAAATGCATTTTCTAGAATCTGACTCCGTACCACGGAAGGGTCCGTTTGCACGTTTGAAAGATAGCCAAAAATTTCAAGGGAATGCCTGGAAAATTGGTTTATACAAATCCTTCTTGGATGAAACCACACCAAAAAATGCCATTCCCAAGAAGTGACAAGGTAAAATTTCCATTTATTCATGAAAAGAGATGTCCCTTTTGAAGCCAGAATGGATTTTCCTTGATACCTAATATAATGCATGCAGGGTTCCTCGACCAACCATAGGTTCGCCCGAAAATCCTTAACAAAGACGTTCACAAGACGTTCTATTTTTATATAGAAATAGATTCGTTCAAGAAGAACTCCAGAAGATGTTGATCGTAAATGAAAAGATTGGTTACGTAGAAAGACGAAAATAGATTCGTATTCACATACATGAGAATTATATAAGAAAAAAAAGAATCTTTGATTTCTTTTTGACAAAGAGGAGCTGACTTTCTTTGAAGTAATAAGACTACAATATTGATTGAGAAAAACTCGTAATAAATGCAAAGAAGA
>O_bas_JX465679
ATGAGAAATATTTCTGCATATACGCCCAAATCGGTCAATAATATTAGAATCTGATAAATCAGCCCAAATCGGCTTACTACTGGGATGCCCCAATACGTTACAAAATTTCTCTTTAGCCAATTTCGCAATCAGAGGAATAATTGGAACAAGGGTATCGAGCTTCCTAATAGCATTATTGATTAGAAATGCATTTTCTAGAATCTGACTCCGTACCACGGAAGGGTCCGTTTGCACGTTTGAAAGATAGCCAAAAATTTCAAGGGAATGCCTGGAAAATTGGTTTATACAAATCCTTCTTGGATGAAACCACACCAAAAAATGCCATTCCCAAGAAGTGACAAGGTAAAATTTCCATTTATTCATGAAAAGAGATGTCCCTTTTGAAGCCAGAATGGATTTTCCTTGATACCTAATATAATGCATGCAGGGTTCCTCGACCAACCATAGGTTCGCCCGAAAATCCTTAACAAAGACGTTCACAAGACGTTCTATTTTTATATAGAAATAGATTCGTTCAAGAAGAACTCCAGAAGATGTTGATCGTAAATGAAAAGATTGGTTACGTAGAAAGACGAAAATAGATTCGTATTCACATACATGAGAATTATATAAGAAAAAAAAGAATCTTTGATTTCTTTTTGACAAAGAGGAGCTGACTTTCTTTGAAGTAATAAGACTACAATATTGATTGAGAAAAACTCGTAATAAATGCAAAGAAGA
>O_bas_FR719064
ATGAGAAATATTTCTGCATATACGCCCAAATCGGTCAATAATATTAGAATCTGATAAATCAGCCCAAATCGGCTTACTACTGGGATGCCCCAATACGTTACAAAATTTCTCTTTAGCCAATTTCGCAATCAGAGGAATAATTGGAACAAGGGTATCGAGCTTCCTAATAGCATTATTGATTAGAAATGCATTTTCTAGAATCTGACTCCGTACCACGGAAGGGTCCGTTTGCACGTTTGAAAGATAGCCAAAAATTTCAAGGGAATGCCTGGAAAATTGGTTTATACAAATCCTTCTTGGATGAAACCACACCAAAAAATGCCATTCCCAAGAAGTGACAAGGTAAAATTTCCATTTATTCATGAAAAGAGATGTCCCTTTTGAAGCCAGAATGGATTTTCCTTGATACCTAATATAATGCATGCAGGGTTCCTCGACCAACCATAGGTTCGCCCGAAAATCCTTAACAAAGACGTTCACAAGACGTTCTATTTTTATATAGAAATAGATTCGTTCAAGAAGAACTCCAGAAGATGTTGATCGTAAATGAAAAGATTGGTTACGTAGAAAGACGAAAATAGATTCGTATTCACATACATGAGAATTATATAAGAAAAAAAAGAATCTTTGATTTCTTTTTGACAAAGAGGAGCTGACTTTCTTTGAAGTAATAAGACTACAATATTGATTGAGAAAAACTCGTAATAAATGCAAAGAAGA
>O_bas_FR719065
ATGAGAAATATTTCTGCATATACGCCCAAATCGGTCAATAATATTAGAATCTGATAAATCAGCCCAAATCGGCTTACTACTGGGATGCCCCAATACGTTACAAAATTTCTCTTTAGCCAATTTCGCAATCAGAGGAATAATTGGAACAAGGGTATCGAGCTTCCTAATAGCATTATTGATTAGAAATGCATTTTCTAGAATCTGACTCCGTACCACGGAAGGGTCCGTTTGCACGTTTGAAAGATAGCCAAAAATTTCAAGGGAATGCCTGGAAAATTGGTTTATACAAATCCTTCTTGGATGAAACCACACCAAAAAATGCCATTCCCAAGAAGTGACAAGGTAAAATTTCCATTTATTCATGAAAAGAGATGTCCCTTTTGAAGCCAGAATGGATTTTCCTTGATACCTAATATAATGCATGCAGGGTTCCTCGACCAACCATAGGTTCGCCCGAAAATCCTTAACAAAGACGTTCACAAGACGTTCTATTTTTATATAGAAATAGATTCGTTCAAGAAGAACTCCAGAAGATGTTGATCGTAAATGAAAAGATTGGTTACGTAGAAAGACGAAAATAGATTCGTATTCACATACATGAGAATTATATAAGAAAAAAAAGAATCTTTGATTTCTTTTTGACAAAGAGGAGCTGACTTTCTTTGAAGTAATAAGACTACAATATTGATTGAGAAAAACTCGTAATAAATGCAAAGAAGA
>O_bas_FR719066
ATGAGAAATATTTCTGCATATACGCCCAAATCGGTCAATAATATTAGAATCTGATAAATCAGCCCAAATCGGCTTACTACTGGGATGCCCCAATACGTTACAAAATTTCTCTTTAGCCAATTTCGCAATCAGAGGAATAATTGGAACAAGGGTATCGAGCTTCCTAATAGCATTATTGATTAGAAATGCATTTTCTAGAATCTGACTCCGTACCACGGAAGGGTCCGTTTGCACGTTTGAAAGATAGCCAAAAATTTCAAGGGAATGCCTGGAAAATTGGTTTATACAAATCCTTCTTGGATGAAACCACACCAAAAAATGCCATTCCCAAGAAGTGACAAGGTAAAATTTCCATTTATTCATGAAAAGAGATGTCCCTTTTGAAGCCAGAATGGATTTTCCTTGATACCTAATATAATGCATGCAGGGTTCCTCGACCAACCATAGGTTCGCCCGAAAATCCTTAACAAAGACGTTCACAAGACGTTCTATTTTTATATAGAAATAGATTCGTTCAAGAAGAACTCCAGAAGATGTTGATCGTAAATGAAAAGATTGGTTACGTAGAAAGACGAAAATAGATTCGTATTCACATACATGAGAATTATATAAGAAAAAAAAGAATCTTTGATTTCTTTTTGACAAAGAGGAGCTGACTTTCTTTGAAGTAATAAGACTACAATATTGATTGAGAAAAACTCGTAATAAATGCAAAGAAGA
>O_bas_FR719079
ATGAGAAATATTTCTGCATATACGCCCAAATCGGTCAATAATATTAGAATCTGATAAATCAGCCCAAATCGGCTTACTACTGGGATGCCCCAATACGTTACAAAATTTCTCTTTAGCCAATTTCGCAATCAGAGGAATAATTGGAACAAGGGTATCGAGCTTCCTAATAGCATTATTGATTAGAAATGCATTTTCTAGAATCTGACTCCGTACCACGGAAGGGTCCGTTTGCACGTTTGAAAGATAGCCAAAAATTTCAAGGGAATGCCTGGAAAATTGGTTTATACAAATCCTTCTTGGATGAAACCACACCAAAAAATGCCATTCCCAAGAAGTGACAAGGTAAAATTTCCATTTATTCATGAAAAGAGATGTCCCTTTTGAAGCCAGAATGGATTTTCCTTGATACCTAATATAATGCATGCAGGGTTCCTCGACCAACCATAGGTTCGCCCGAAAATCCTTAACAAAGACGTTCACAAGACGTTCTATTTTTATATAGAAATAGATTCGTTCAAGAAGAACTCCAGAAGATGTTGATCGTAAATGAAAAGATTGGTTACGTAGAAAGACGAAAATAGATTCGTATTCACATACATGAGAATTATATAAGAAAAAAAAGAATCTTTGATTTTTTTTTGACAAAGAGGAGCTGACTTTCTTTGAAGTAATAAGACTACAATATTGATTGAGAAAAACTCGTAATAAATGCAAAGAAGA
>O_bas_MF379668
ATGAGAAATATTTCTGCATATACGCCCAAATCGGTCAATAATATTAGAATCTGATAAATCAGCCCAAATCGGCTTACTACTGGGATGCCCCAATACGTTACAAAATTTCTCTTTAGCCAATTTCGCAATCAGAGGAATAATTGGAACAAGGGTATCGAGCTTCCTAATAGCATTATTGATTAGAAATGCATTTTCTAGAATCTGACTCCGTACCACGGAAGGGTCCGTTTGCACGTTTGAAAGATAGCCAAAAATTTCAAGGGAATGCCTGGAAAATTGGTTTATACAAATCCTTCTTGGATGAAACCACACCAAAAAATGCCATTCCCAAGAAGTGACAAGGTAAAATTTCCATTTATTCATGAAAAGAGATGTCCCTTTTGAAGCCAGAATGGATTTTCCTTGATACCTAATATAATGCATGCAGGGTTCCTCGACCAACCATAGGTTCGCCCGAAAATCCTTAACAAAGACGTTCACAAGACGTTCTATTTTTATATAGAAATAGATTCGTTCAAGAAGAACTCCAGAAGATGTTGATCGTAAATGAAAAGATTGGTTACGTAGAAAGACGAAAATAGATTCGTATTCACATACATGAGAATTATATAAGAAAAAAAAGAATCTTTGATTTCTTTTTGACAAAGAGGAGCTGACTTTCTTTGAAGTAATAAGACTACAATATTGATTGAGAAAAACTCGTAATAAATGCAAAGAAGA
>O_bas_var_thyrsiflorum_MF379671
ATGAGAAATATTTCTGCATATACGCCCAAATCGGTCAATAATATTAGAATCTGATAAATCAGCCCAAATCGGCTTACTACTGGGATGCCCCAATACGTTACAAAATTTCTCTTTAGCCAATTTCGCAATCAGAGGAATAATTGGAACAAGGGTATCGAGCTTCCTAATAGCATTATTGATTAGAAATGCATTTTCTAGAATCTGACTCCGTACCACGGAAGGGTCCGTTTGCACGTTTGAAAGATAGCCAAAAATTTCAAGGGAATGCCTGGAAAATTGGTTTATACAAATCCTTCTTGGATGAAACCACACCAAAAAATGCCATTCCCAAGAAGTGACAAGGTAAAATTTCCATTTATTCATGAAAAGAGATGTCCCTTTTGAAGCCAGAATGGATTTTCCTTGATACCTAATATAATGCATGCAGGGTTCCTCGACCAACCGTAGGTTCGCCCGAAAATCCTTAACAAAGACGTTCACAAGACGTTCTATTTTTATATAGAAATAGATTCGTTCAAGAAGAACTCCAGAAGATGTTGATCGTAAATGAAAAGATTGGTTACGTAGAAAGACGAAAATAGATTCGTATTCACATACATGAGAATTATATAAGAAAAAAAAGAATCTTTGATTTCTTTTTGACAAAGAGGAGCTGACTTTCTTTGAAGTAATAAGACTACAATATTGATTGAGAAAAACTCGTAATAAATGCAAAGAAGA
>O_bas_JX465681
ATGAGAAATATTTCTGCATATACGCCCAAATCGGTCAATAATATTAGAATCTGATAAATCAGCCCAAATCGGCTTACTACTGGGATGCCCCAATACGTTACAAAATTTCTCTTTAGCCAATTTCGCAATCAGAGGAATAATTGGAACAAGGGTATCGAGCTTCCTAATAGCATTATTGATTAGAAATGCATTTTCTAGAATCTGACTCCGTACCACGGAAGGGTCCGTTTGCACGTTTGAAAGATAGCCAAAAATTTCAAGGGAATGCCTGGAAAATTGGTTTATACAAATCCTTCTTGGATGAAACCACACCAAAAAATGCCATTCCCAAGAAGTGACAAGGTAAAATTTCCATTTATTCATGAAAAGAGATGTCCCTTTTGAAGCCAGAATGGATTTTCCTTGATACCTAATATAATGCATGCAGGGTTCCTCGACCAACCATAGGTTCGCCCGAAAATCCTTAACAAAGACGTTCACAAGACGTTCTATTTTTATATAGAAATAGATTCGTTCAAGAAGAACTCCAGAAGATGTTGATCGTAAATGAAAAGATTGGTTACGTAGAAAGACGAAAATAGATTCGTATTCACATACATGAGAATTATATAAGAAAAAAAAGAATCTTTGATTTCTTTTTGACAAAGAGGAGCTGACTTTCTTTGAAGTAATAAGACTACAATATTGATTGAGAAAAACTCGTAATAAATGCAAAGAAGA
>O_bas_KX898244
ATGAGAAATATTTCTGCATATACGCCCAAATCGGTCAATAATATTAGAATCTGATAAATCAGCCCAAATCGGCTTACTACTGGGATGCCCCAATACGTTACAAAATTTCTCTTTAGCCAATTTCGCAATCAGAGGAATAATTGGAACAAGGGTATCGAGCTTCCTAATAGCATTATTGATTAGAAATGCATTTTCTAGAATCTGACTCCGTACCACGGAAGGGTCCGTTTGCACGTTTGAAAGATAGCCAAAAATTTCAAGGGAATGCCTGGAAAATTGGTTTATACAAATCCTTCTTGGATGAAACCACACCAAAAAATGCCATTCCCAAGAAGTGACAAGGTAAAATTTCCATTTATTCATGAAAAGAGATGTCCCTTTTGAAGCCAGAATGGATTTTCCTTGATACCTAATATAATGCATGCAGGGTTCCTCGACCAACCATAGGTTCGCCCGAAAATCCTTAACAAAGACGTTCACAAGACGTTCTATTTTTATATAGAAATAGATTCGTTCAAGAAGAACTCCAGAAGATGTTGATCGTAAATGAAAAGATTGGTTACGTAGAAAGACGAAAATAGATTCGTATTCACATACATGAGAATTATATAAGAAAAAAAAGAATCTTTGATTTCTTTTTGACAAAGAGGAGCTGACTTTCTTTGAAGTAATAAGACTACAATATTGATTGAGAAAAACTCGTAATAAATGCAAAGAAGA
>O_bas_KP172061
ATGAGAAATATTTCTGCATATACGCCCAAATCGGTCAATAATATTAGAATCTGATAAATCAGCCCAAATCGGCTTACTACTGGGATGCCCCAATACGTTACAAAATTTCTCTTTAGCCAATTTCGCAATCAGAGGAATAATTGGAACAAGGGTATCGAGCTTCCTAATAGCATTATTGATTAGAAATGCATTTTCTAGAATCTGACTCCGTACCACGGAAGGGTCCGTTTGCACGTTTGAAAGATAGCCAAAAATTTCAAGGGAATGCCTGGAAAATTGGTTTATACAAATCCTTCTTGGATGAAACCACACCAAAAAATGCCATTCCCAAGAAGTGACAAGGTAAAATTTCCATTTATTCATGAAAAGAGATGTCCCTTTTGAAGCCAGAATGGATTTTCCTTGATACCTAATATAATGCATGCAGGGTTCCTCGACCAACCATAGGTTCGCCCGAAAATCCTTAACAAAGACGTTCACAAGACGTTCTATTTTTATATAGAAATAGATTCGTTCAAGAAGAACTCCAGAAGATGTTGATCGTAAATGAAAAGATTGGTTACGTAGAAAGACGAAAATAGATTCGTATTCACATACATGAGAATTATATAAGAAAAAAAAGAATCTTTGATTTCTTTTTGACAAAGAGGAGCTGACTTTCTTTGAAGTAATAAGACTACAATATTGATTGAGAAAAACTCGTAATAAATGCAAAGAAGA
>O_bas_KP172060
ATGAGAAATATTTCTGCATATACGCCCAAATCGGTCAATAATATTAGAATCTGATAAATCAGCCCAAATCGGCTTACTACTGGGATGCCCCAATACGTTACAAAATTTCTCTTTAGCCAATTTCGCAATCAGAGGAATAATTGGAACAAGGGTATCGAGCTTCCTAATAGCATTATTGATTAGAAATGCATTTTCTAGAATCTGACTCCGTACCACGGAAGGGTCCGTTTGCACGTTTGAAAGATAGCCAAAAATTTCAAGGGAATGCCTGGAAAATTGGTTTATACAAATCCTTCTTGGATGAAACCACACCAAAAAATGCCATTCCCAAGAAGTGACAAGGTAAAATTTCCATTTATTCATGAAAAGAGATGTCCCTTTTGAAGCCAGAATGGATTTTCCTTGATACCTAATATAATGCATGCAGGGTTCCTCGACCAACCATAGGTTCGCCCGAAAATCCTTAACAAAGACGTTCACAAGACGTTCTATTTTTATATAGAAATAGATTCGTTCAAGAAGAACTCCAGAAGATGTTGATCGTAAATGAAAAGATTGGTTACGTAGAAAGACGAAAATAGATTCGTATTCACATACATGAGAATTATATAAGAAAAAAAAGAATCTTTGATTTCTTTTTGACAAAGAGGAGCTGACTTTCTTTGAAGTAATAAGACTACAATATTGATTGAGAAAAACTCGTAATAAATGCAAAGAAGA
>O_bas_KX898245
ATGAGAAATATTTCTGCATATACGCCCAAATCGGTCAATAATATTAGAATCTGATAAATCAGCCCAAATCGGCTTACTACTGGGATGCCCCAATACGTTACAAAATTTCTCTTTAGCCAATTTCGCAATCAGAGGAATAATTGGAACAAGGGTATCGAGCTTCCTAATAGCATTATTGATTAGAAATGCATTTTCTAGAATCTGACTCCGTACCACGGAAGGGTCCGTTTGCACGTTTGAAAGATAGCCAAAAATTTCAAGGGAATGCCTGGAAAATTGGTTTATACAAATCCTTCTTGGATGAAACCACACCAAAAAATGCCATTCCCAAGAAGTGACAAGGTAAAATTTCCATTTATTCATGAAAAGAGATGTCCCTTTTGAAGCCAGAATGGATTTTCCTTGATACCTAATATAATGCATGCAGGGTTCCTCGACCAACCATAGGTTCGCCCGAAAATCCTTAACAAAGACGTTCACAAGACGTTCTATTTTTATATAGAAATAGATTCGTTCAAGAAGAACTCCAGAAGATGTTGATCGTAAATGAAAAGATTGGTTACGTAGAAAGACGAAAATAGATTCGTATTCACATACATGAGAATTATATAAGAAAAAAAAGAATCTTTGATTTCTTTTTGACAAAGAGGAGCTGACTTTCTTTGAAGTAATAAGACTACAATATTGATTGAGAAAAACTCGTAATAAATGCAAAGAAGA
>O_bas_KX898243
ATGAGAAATATTTCTGCATATACGCCCAAATCGGTCAATAATATTAGAATCTGATAAATCAGCCCAAATCGGCTTACTACTGGGATGCCCCAATACGTTACAAAATTTCTCTTTAGCCAATTTCGCAATCAGAGGAATAATTGGAACAAGGGTATCGAGCTTCCTAATAGCATTATTGATTAGAAATGCATTTTCTAGAATCTGACTCCGTACCACGGAAGGGTCCGTTTGCACGTTTGAAAGATAGCCAAAAATTTCAAGGGAATGCCTGGAAAATTGGTTTATACAAATCCTTCTTGGATGAAACCACACCAAAAAATGCCATTCCCAAGAAGTGACAAGGTAAAATTTCCATTTATTCATGAAAAGAGATGTCCCTTTTGAAGCCAGAATGGATTTTCCTTGATACCTAATATAATGCATGCAGGGTTCCTCGACCAACCATAGGTTCGCCCGAAAATCCTTAACAAAGACGTTCACAAGACGTTCTATTTTTATATAGAAATAGATTCGTTCAAGAAGAACTCCAGAAGATGTTGATCGTAAATGAAAAGATTGGTTACGTAGAAAGACGAAAATAGATTCGTATTCACATACATGAGAATTATATAAGAAAAAAAAGAATCTTTGATTTCTTTTTGACAAAGAGGAGCTGACTTTCTTTGAAGTAATAAGACTACAATATTGATTGAGAAAAACTCGTAATAAATGCAAAGAAGA
>O_bas_KX898242
ATGAGAAATATTTCTGCATATACGCCCAAATCGGTCAATAATATTAGAATCTGATAAATCAGCCCAAATCGGCTTACTACTGGGATGCCCCAATACGTTACAAAATTTCTCTTTAGCCAATTTCGCAATCAGAGGAATAATTGGAACAAGGGTATCGAGCTTCCTAATAGCATTATTGATTAGAAATGCATTTTCTAGAATCTGACTCCGTACCACGGAAGGGTCCGTTTGCACGTTTGAAAGATAGCCAAAAATTTCAAGGGAATGCCTGGAAAATTGGTTTATACAAATCCTTCTTGGATGAAACCACACCAAAAAATGCCATTCCCAAGAAGTGACAAGGTAAAATTTCCATTTATTCATGAAAAGAGATGTCCCTTTTGAAGCCAGAATGGATTTTCCTTGATACCTAATATAATGCATGCAGGGTTCCTCGACCAACCATAGGTTCGCCCGAAAATCCTTAACAAAGACGTTCACAAGACGTTCTATTTTTATATAGAAATAGATTCGTTCAAGAAGAACTCCAGAAGATGTTGATCGTAAATGAAAAGATTGGTTACGTAGAAAGACGAAAATAGATTCGTATTCACATACATGAGAATTATATAAGAAAAAAAAGAATCTTTGATTTCTTTTTGACAAAGAGGAGCTGACTTTCTTTGAAGTAATAAGACTACAATATTGATTGAGAAAAACTCGTAATAAATGCAAAGAAGA
>O_bas_KX096054
ATGAGAAATATTTCTGCATATACGCCCAAATCGGTCAATAATATTAGAATCTGATAAATCAGCCCAAATCGGCTTACTACTGGGATGCCCCAATACGTTACAAAATTTCTCTTTAGCCAATTTCGCAATCAGAGGAATAATTGGAACAAGGGTATCGAGCTTCCTAATAGCATTATTGATTAGAAATGCATTTTCTAGAATCTGACTCCGTACCACGGAAGGGTCCGTTTGCACGTTTGAAAGATAGCCAAAAATTTCAAGGGAATGCCTGGAAAATTGGTTTATACAAATCCTTCTTGGATGAAACCACACCAAAAAATGCCATTCCCAAGAAGTGACAAGGTAAAATTTCCATTTATTCATGAAAAGAGATGTCCCTTTTGAAGCCAGAATGGATTTTCCTTGATACCTAATATAATGCATGCAGGGTTCCTCGACCAACCATAGGTTCGCCCGAAAATCCTTAACAAAGACGTTCACAAGACGTTCTATTTTTATATAGAAATAGATTCGTTCAAGAAGAACTCCAGAAGATGTTGATCGTAAATGAAAAGATTGGTTACGTAGAAAGACGAAAATAGATTCGTATTCACATACATGAGAATTATATAAGAAAAAAAAGAATCTTTGATTTCTTTTTGACAAAGAGGAGCTGACTTTCTTTGAAGTAATAAGACTACAATATTGATTGAGAAAAACTCGTAATAAATGCAAAGAAGA
>O_bas_KY623639
ATGAGAAATATTTCTGCATATACGCCCAAATCGGTCAATAATATTAGAATCTGATAAATCAGCCCAAATCGGCTTACTACTGGGATGCCCCAATACGTTACAAAATTTCTCTTTAGCCAATTTCGCAATCAGAGGAATAATTGGAACAAGGGTATCGAGCTTCCTAATAGCATTATTGATTAGAAATGCATTTTCTAGAATCTGACTCCGTACCACGGAAGGGTCCGTTTGCACGTTTGAAAGATAGCCAAAAATTTCAAGGGAATGCCTGGAAAATTGGTTTATACAAATCCTTCTTGGATGAAACCACACCAAAAAATGCCATTCCCAAGAAGTGACAAGGTAAAATTTCCATTTATTCATGAAAAGAGATGTCCCTTTTGAAGCCAGAATGGATTTTCCTTGATACCTAATATAATGCATGCAGGGTTCCTCGACCAACCATAGGTTCGCCCGAAAATCCTTAACAAAGACGTTCACAAGACGTTCTATTTTTATATAGAAATAGATTCGTTCAAGAAGAACTCCAGAAGATGTTGATCGTAAATGAAAAGATTGGTTACGTAGAAAGACGAAAATAGATTCGTATTCACATACATGAGAATTATATAAGAAAAAAAAGAATCTTTGATTTCTTTTTGACAAAGAGGAGCTGACTTTCTTTGAAGTAATAAGACTACAATATTGATTGAGAAAAACTCGTAATAAATGCAAAGAAGA
>O_americ_MF379675
ATGAGAAATATTTCTGCATATACGCCCAAATCGGTCAATAATATTAGAATCTGATAAATCAGCCCAAATCGGCTTACTACTGGGATGCCCCAATACGTTACAAAATTTCTCTTTAGCCAATTTCGCAATCAGAGGAATAATTGGAACAAGGGTATCGAGCTTCCTAATAGCATTATTGATTAGAAATGCATTTTCTAGAATCTGACTCCGTACCACGGAAGGGTCCGTTTGCACGTTTGAAAGATAGCCAAAAATTTCAAGGGAATGCCTGGAAAATTGGTTTATACAAATCCTTCTTGGATGAAACCACACCAAAAAATGCCATTCCCAAGAAGTGACAAGGTAAAATTTCCATTTATTCATGAAAAGAGATGTCCCTTTTGAAGCCAGAATGGATTTTCCTTGATACCTAATATAATGCATGCAGGGTTCCTCGACCAACCGTAGGTTCGCCCGAAAATCCTTAACAAAGACGTTCACAAGACGTTCTATTTTTATATAGAAATAGATTCGTTCAAGAAGAACTCCAGAAGATGTTGATCGTAAATGAAAAGATTGGTTACGTAGAAAGACGAAAATAGATTCGTATTCACATACATGAGAATTATATAAGAAAAAAAAGAATCTTTGATTTCTTTTTGACAAAGAGGAGCTGACTTTCTTTGAAGTAATAAGACTACAATATTGATTGAGAAAAACTCGTAATAAATGCAAAGAAGA
>O_americ_KC755400
ATGAGAAATATTTCTGCATATACGCCCAAATCGGTCAATAATATTAGAATCTGATAAATCAGCCCAAATCGGCTTACTACTGGGATGCCCCAATACGTTACAAAATTTCTCTTTAGCCAATTTCGCAATCAGAGGAATAATTGGAACAAGGGTATCGAGCTTCCTAATAGCATTATTGATTAGAAATGCATTTTCTAGAATCTGACTCCGTACCACGGAAGGGTCCGTTTGCACGTTTGAAAGATAGCCAAAAATTTCAAGGGAATGCCTGGAAAATTGGTTTATACAAATCCTTCTTGGATGAAACCACACCAAAAAATGCCATTCCCAAGAAGTGACAAGGTAAAATTTCCATTTATTCATGAAAAGAGATGTCCCTTTTGAAGCCAGAATGGATTTTCCTTGATACCTAATATAATGCATGCAGGGTTCCTCGACCAACCGTAGGTTCGCCCGAAAATCCTTAACAAAGACGTTCACAAGACGTTCTATTTTTATATAGAAATAGATTCGTTCAAGAAGAACTCCAGAAGATGTTGATCGTAAATGAAAAGATTGGTTACGTAGAAAGACGAAAATAGATTCGTATTCACATACATGAGAATTATATAAGAAAAAAAAGAATCTTTGATTTCTTTTTGACAAAGAGGAGCTGACTTTCTTTGAAGTAATAAGACTACAATATTGATTGAGAAAAACTCGTAATAAATGCAAAGAAGA
>O_americ_KC571815
ATGAGAAATATTTCTGCATATACGCCCAAATCGGTCAATAATATTAGAATCTGATAAATCAGCCCAAATCGGCTTACTACTGGGATGCCCCAATACGTTACAAAATTTCTCTTTAGCCAATTTCGCAATCAGAGGAATAATTGGAACAAGGGTATCGAGCTTCCTAATAGCATTATTGATTAGAAATGCATTTTCTAGAATCTGACTCCGTACCACGGAAGGGTCCGTTTGCACGTTTGAAAGATAGCCAAAAATTTCAAGGGAATGCCTGGAAAATTGGTTTATACAAATCCTTCTTGGATGAAACCACACCAAAAAATGCCATTCCCAAGAAGTGACAAGGTAAAATTTCCATTTATTCATGAAAAGAGATGTCCCTTTTGAAGCCAGAATGGATTTTCCTTGATACCTAATATAATGCATGCAGGGTTCCTCGACCAACCATAGGTTCGCCCGAAAATCCTTAACAAAGACGTTCACAAGACGTTCTATTTTTATATAGAAATAGATTCGTTCAAGAAGAACTCCAGAAGATGTTGATCGTAAATGAAAAGATTGGTTACGTAGAAAGACGAAAATAGATTCGTATTCACATACATGAGAATTATATAAGAAAAAAAAGAATCTTTGATTTCTTTTTGACAAAGAGGAGCTGACTTTCTTTGAAGTAATAAGACTACAATATTGATTGAGAAAAACTCGTAATAAATGCAAAGAAGA
>O_americ_JX465687
ATGAGAAATATTTCTGCATATACGCCCAAATCGGTCAATAATATTAGAATCTGATAAATCAGCCCAAATCGGCTTACTACTGGGATGCCCCAATACGTTACAAAATTTCTCTTTAGCCAATTTCGCAATCAGAGGAATAATTGGAACAAGGGTATCGAGCTTCCTAATAGCATTATTGATTAGAAATGCATTTTCTAGAATCTGACTCCGTACCACGGAAGGGTCCGTTTGCACGTTTGAAAGATAGCCAAAAATTTCAAGGGAATGCCTGGAAAATTGGTTTATACAAATCCTTCTTGGATGAAACCACACCAAAAAATGCCATTCCCAAGAAGTGACAAGGTAAAATTTCCATTTATTCATGAAAAGAGATGTCCCTTTTGAAGCCAGAATGGATTTTCCTTGATACCTAATATAATGCATGCAGGGTTCCTCGACCAACCATAGGTTCGCCCGAAAATCCTTAACAAAGACGTTCACAAGACGTTCTATTTTTATATAGAAATAGATTCGTTCAAGAAGAACTCCAGAAGATGTTGATCGTAAATGAAAAGATTGGTTACGTAGAAAGACGAAAATAGATTCGTATTCACATACATGAGAATTATATAAGAAAAAAAAGAATCTTTGATTTCTTTTTGACAAAGAGGAGCTGACTTTCTTTGAAGTAATAAGACTACAATATTGATTGAGAAAAACTCGTAATAAATGCAAAGAAGA
>O_americ_KX096050
ATGAGAAATATTTCTGCATATACGCCCAAATCGGTCAATAATATTAGAATCTGATAAATCAGCCCAAATCGGCTTACTACTGGGATGCCCCAATACGTTACAAAATTTCTCTTTAGCCAATTTCGCAATCAGAGGAATAATTGGAACAAGGGTATCGAGCTTCCTAATAGCATTATTGATTAGAAATGCATTTTCTAGAATCTGACTCCGTACCACGGAAGGGTCCGTTTGCACGTTTGAAAGATAGCCAAAAATTTCAAGGGAATGCCTGGAAAATTGGTTTATACAAATCCTTCTTGGATGAAACCACACCAAAAAATGCCATTCCCAAGAAGTGACAAGGTAAAATTTCCATTTATTCATGAAAAGAGATGTCCCTTTTGAAGCCAGAATGGATTTTCCTTGATACCTAATATAATGCATGCAGGGTTCCTCGACCAACCATAGGTTCGCCCGAAAATCCTTAACAAAGACGTTCACAAGACGTTCTATTTTTATATAGAAATAGATTCGTTCAAGAAGAACTCCAGAAGATGTTGATCGTAAATGAAAAGATTGGTTACGTAGAAAGACGAAAATAGATTCGTATTCACATACATGAGAATTATATAAGAAAAAAAAGAATCTTTGATTTCTTTTTGACAAAGAGGAGCTGACTTTCTTTGAAGTAATAAGACTACAATATTGATTGAGAAAAACTCGTAATAAATGCAAAGAAGA
>O_kilim_MF379673
ATGAGAAATATTTCTGCATATACGCCCAAATCGGTCAATAATATTAGAATCTGATAAATCAGCCCAAATCGGCTTACTACTGGGATGCCCCAATACGTTACAAAATTTCTCTTTAGCCAATTTCGCAATCAGAGGAATAATTGGAACAAGGGTATCGAGCTTCCTAATAGCATTATTGATTAGAAATGCATTTTCTAGAATCTGACTCCGTACCACGGAAGGGTCCGTTTGCACGTTTGAAAGATAGCCAAAAATTTCAAGGGAATGCCTGGAAAATTGGTTTATACAAATCCTTCTTGGATGAAACCACACCAAAAAATGCCATTCCCAAGAAGTGACAAGGTAAAATTTCCATTTATTCATGAAAAGAGATGTCCCTTTTGAAGCCAGAATGGATTTTCCTTGATACCTAATATAATGCATGCAGGGTTCCTCGACCAACCATAGGTTCGCCCGAAAATCCTTAACAAAGACGTTCACAAGACGTTCTATTTTTATATAGAAATAGATTCGTTCAAGAAGAACTCCAGAAGATGTTGATCGTAAATGAAAAGATTGGTTACGTAGAAAGACGAAAATAGATTCGTATTCACATACATGAGAATTATATAAGAAAAAAAAGAATCTTTGATTTCTTTTTGACAAAGAGGAGCTGACTTTCTTTGAAGTAATAAGACTACAATATTGATTGAGAAAAACTCGTAATAAATGCAAAGAAGA
>O_kilim_MF379674
ATGAGAAATATTTCTGCATATACGCCCAAATCGGTCAATAATATTAGAATCTGATAAATCAGCCCAAATCGGCTTACTACTGGGATGCCCCAATACGTTACAAAATTTCTCTTTAGCCAATTTCGCAATCAGAGGAATAATTGGAACAAGGGTATCGAGCTTCCTAATAGCATTATTGATTAGAAATGCATTTTCTAGAATCTGACTCCGTACCACGGAAGGGTCCGTTTGCACGTTTGAAAGATAGCCAAAAATTTCAAGGGAATGCCTGGAAAATTGGTTTATACAAATCCTTCTTGGATGAAACCACACCAAAAAATGCCATTCCCAAGAAGTGACAAGGTAAAATTTCCATTTATTCATGAAAAGAGATGTCCCTTTTGAAGCCAGAATGGATTTTCCTTGATACCTAATATAATGCATGCAGGGTTCCTCGACCAACCATAGGTTCGCCCGAAAATCCTTAACAAAGACGTTCACAAGACGTTCTATTTTTATATAGAAATAGATTCGTTCAAGAAGAACTCCAGAAGATGTTGATCGTAAATGAAAAGATTGGTTACGTAGAAAGACGAAAATAGATTCGTATTCACATACATGAGAATTATATAAGAAAAAAAAGAATCTTTGATTTCTTTTTGACAAAGAGGAGCTGACTTTCTTTGAAGTAATAAGACTACAATATTGATTGAGAAAAACTCGTAATAAATGCAAAGAAGA
>O_kilim_JX465685
ATGAGAAATATTTCTGCATATACGCCCAAATCGGTCAATAATATTAGAATCTGATAAATCAGCCCAAATCGGCTTACTACTGGGATGCCCCAATACGTTACAAAATTTCTCTTTAGCCAATTTCGCAATCAGAGGAATAATTGGAACAAGGGTATCGAGCTTCCTAATAGCATTATTGATTAGAAATGCATTTTCTAGAATCTGACTCCGTACCACGGAAGGGTCCGTTTGCACGTTTGAAAGATAGCCAAAAATTTCAAGGGAATGCCTGGAAAATTGGTTTATACAAATCCTTCTTGGATGAAACCACACCAAAAAATGCCATTCCCAAGAAGTGACAAGGTAAAATTTCCATTTATTCATGAAAAGAGATGTCCCTTTTGAAGCCAGAATGGATTTTCCTTGATACCTAATATAATGCATGCAGGGTTCCTCGACCAACCATAGGTTCGCCCGAAAATCCTTAACAAAGACGTTCACAAGACGTTCTATTTTTATATAGAAATAGATTCGTTCAAGAAGAACTCCAGAAGATGTTGATCGTAAATGAAAAGATTGGTTACGTAGAAAGACGAAAATAGATTCGTATTCACATACATGAGAATTATATAAGAAAAAAAAGAATCTTTGATTTCTTTTTGACAAAGAGGAGCTGACTTTCTTTGAAGTAATAAGACTACAATATTGATTGAGAAAAACTCGTAATAAATGCAAAGAAGA
>O_x_afric_MF379670
ATGAGAAATATTTCTGCATATACGCCCAAATCGGTCAATAATATTAGAATCTGATAAATCAGCCCAAATCGGCTTACTACTGGGATGCCCCAATACGTTACAAAATTTCTCTTTAGCCAATTTCGCAATCAGAGGAATAATTGGAACAAGGGTATCGAGCTTCCTAATAGCATTATTGATTAGAAATGCATTTTCTAGAATCTGACTCCGTACCACGGAAGGGTCCGTTTGCACGTTTGAAAGATAGCCAAAAATTTCAAGGGAATGCCTGGAAAATTGGTTTATACAAATCCTTCTTGGATGAAACCACACCAAAAAATGCCATTCCCAAGAAGTGACAAGGTAAAATTTCCATTTATTCATGAAAAGAGATGTCCCTTTTGAAGCCAGAATGGATTTTCCTTGATACCTAATATAATGCATGCAGGGTTCCTCGACCAACCATAGGTTCGCCCGAAAATCCTTAACAAAGACGTTCACAAGACGTTCTATTTTTATATAGAAATAGATTCGTTCAAGAAGAACTCCAGAAGATGTTGATCGTAAATGAAAAGATTGGTTACGTAGAAAGACGAAAATAGATTCGTATTCACATACATGAGAATTATATAAGAAAAAAAAGAATCTTTGATTTCTTTTTGACAAAGAGGAGCTGACTTTCTTTGAAGTAATAAGACTACAATATTGATTGAGAAAAACTCGTAATAAATGCAAAGAAGA
>O_x_afric_JX465683
ATGAGAAATATTTCTGCATATACGCCCAAATCGGTCAATAATATTAGAATCTGATAAATCAGCCCAAATCGGCTTACTACTGGGATGCCCCAATACGTTACAAAATTTCTCTTTAGCCAATTTCGCAATCAGAGGAATAATTGGAACAAGGGTATCGAGCTTCCTAATAGCATTATTGATTAGAAATGCATTTTCTAGAATCTGACTCCGTACCACGGAAGGGTCCGTTTGCACGTTTGAAAGATAGCCAAAAATTTCAAGGGAATGCCTGGAAAATTGGTTTATACAAATCCTTCTTGGATGAAACCACACCAAAAAATGCCATTCCCAAGAAGTGACAAGGTAAAATTTCCATTTATTCATGAAAAGAGATGTCCCTTTTGAAGCCAGAATGGATTTTCCTTGATACCTAATATAATGCATGCAGGGTTCCTCGACCAACCGTAGGTTCGCCCGAAAATCCTTAACAAAGACGTTCACAAGACGTTCTATTTTTATATAGAAATAGATTCGTTCAAGAAGAACTCCAGAAGATGTTGATCGTAAATGAAAAGATTGGTTACGTAGAAAGACGAAAATAGATTCGTATTCACATACATGAGAATTATATAAGAAAAAAAAGAATCTTTGATTTCTTTTTGACAAAGAGGAGCTGACTTTCTTTGAAGTAATAAGACTACAATATTGATTGAGAAAAACTCGTAATAAATGCAAAGAAGA
>O_x_afric_JX465686
ATGAGAAATATTTCTGCATATACGCCCAAATCGGTCAATAATATTAGAATCTGATAAATCAGCCCAAATCGGCTTACTACTGGGATGCCCCAATACGTTACAAAATTTCTCTTTAGCCAATTTCGCAATCAGAGGAATAATTGGAACAAGGGTATCGAGCTTCCTAATAGCATTATTGATTAGAAATGCATTTTCTAGAATCTGACTCCGTACCACGGAAGGGTCCGTTTGCACGTTTGAAAGATAGCCAAAAATTTCAAGGGAATGCCTGGAAAATTGGTTTATACAAATCCTTCTTGGATGAAACCACACCAAAAAATGCCATTCCCAAGAAGTGACAAGGTAAAATTTCCATTTATTCATGAAAAGAGATGTCCCTTTTGAAGCCAGAATGGATTTTCCTTGATACCTAATATAATGCATGCAGGGTTCCTCGACCAACCGTAGGTTCGCCCGAAAATCCTTAACAAAGACGTTCACAAGACGTTCTATTTTTATATAGAAATAGATTCGTTCAAGAAGAACTCCAGAAGATGTTGATCGTAAATGAAAAGATTGGTTACGTAGAAAGACGAAAATAGATTCGTATTCACATACATGAGAATTATATAAGAAAAAAAAGAATCTTTGATTTCTTTTTGACAAAGAGGAGCTGACTTTCTTTGAAGTAATAAGACTACAATATTGATTGAGAAAAACTCGTAATAAATGCAAAGAAGA
>O_x_afric_KC755405
ATGAGAAATATTTCTGCATATACGCCCAAATCGGTCAATAATATTAGAATCTGATAAATCAGCCCAAATCGGCTTACTACTGGGATGCCCCAATACGTTACAAAATTTCTCTTTAGCCAATTTCGCAATCAGAGGAATAATTGGAACAAGGGTATCGAGCTTCCTAATAGCATTATTGATTAGAAATGCATTTTCTAGAATCTGACTCCGTACCACGGAAGGGTCCGTTTGCACGTTTGAAAGATAGCCAAAAATTTCAAGGGAATGCCTGGAAAATTGGTTTATACAAATCCTTCTTGGATGAAACCACACCAAAAAATGCCATTCCCAAGAAGTGACAAGGTAAAATTTCCATTTATTCATGAAAAGAGATGTCCCTTTTGAAGCCAGAATGGATTTTCCTTGATACCTAATATAATGCATGCAGGGTTCCTCGACCAACCATAGGTTCGCCCGAAAATCCTTAACAAAGACGTTCACAAGACGTTCTATTTTTATATAGAAATAGATTCGTTCAAGAAGAACTCCAGAAGATGTTGATCGTAAATGAAAAGATTGGTTACGTAGAAAGACGAAAATAGATTCGTATTCACATACATGAGAATTATATAAGAAAAAAAAGAATCTTTGATTTCTTTTTGACAAAGAGGAGCTGACTTTCTTTGAAGTAATAAGACTACAATATTGATTGAGAAAAACTCGTAATAAATGCAAAGAAGA
>O_x_afric_KX096053
ATGAGAAATATTTCTGCATATACGCCCAAATCGGTCAATAATATTAGAATCTGATAAATCAGCCCAAATCGGCTTACTACTGGGATGCCCCAATACGTTACAAAATTTCTCTTTAGCCAATTTCGCAATCAGAGGAATAATTGGAACAAGGGTATCGAGCTTCCTAATAGCATTATTGATTAGAAATGCATTTTCTAGAATCTGACTCCGTACCACGGAAGGGTCCGTTTGCACGTTTGAAAGATAGCCAAAAATTTCAAGGGAATGCCTGGAAAATTGGTTTATACAAATCCTTCTTGGATGAAACCACACCAAAAAATGCCATTCCCAAGAAGTGACAAGGTAAAATTTCCATTTATTCATGAAAAGAGATGTCCCTTTTGAAGCCAGAATGGATTTTCCTTGATACCTAATATAATGCATGCAGGGTTCCTCGACCAACCATAGGTTCGCCCGAAAATCCTTAACAAAGACGTTCACAAGACGTTCTATTTTTATATAGAAATAGATTCGTTCAAGAAGAACTCCAGAAGATGTTGATCGTAAATGAAAAGATTGGTTACGTAGAAAGACGAAAATAGATTCGTATTCACATACATGAGAATTATATAAGAAAAAAAAGAATCTTTGATTTCTTTTTGACAAAGAGGAGCTGACTTTCTTTGAAGTAATAAGACTACAATATTGATTGAGAAAAACTCGTAATAAATGCAAAGAAGA
>O_fil_JX465688
ATGAGAAATATTTCTGCATATACGCCCAAATCGGTCAATAATATTAGAATCTGATAAATCAGCCCAAATCGGCTTACTAATGGGATGCCCCAATACGTTACAAAATTTCTCTTTAGCCAATTTCGCAATCAGAGGAATAATTGGAACAAGGGTATCGAGCTTCTTAATAGCATTATTAATTAGAAATGCATTTTCTAGAATCTGACTCCGTACCACGGAAGGGCCCGTTTGCACGTTTGAAAGATAGCCAAAAATTTCAAGGGAATGCTTGGAAAATTGGTTTATACAAATCCTTCTTGGATGAAACCACACCAAAAAATGCCATTCCCAAAAAGTGACAAGGTAAAATTTCCATTTATTCATGAAAAGAGATGTGCCTTTTGAAGCCAGAATGGATTTTCCTTGATACCCAATATAATGCATGCGGGGTTCCTCAACTAACCATAGGTTCGCCCGAAAATCCTTAACAAAGACGTTCATAAGACGTTCTATTTTTATATAGAAATAGATTCGTTCAAGAAGAACTCCAGAAGATGTTGATCGTAAATGAAAAGATTGGTTACGTAGAAAGACGAAAATAGATTCGTATTCATATACATGAGAATTATATAAGAAAAAAAAGAATCTTTGATTTCTTTTTGACAAAGAGGAGCTGACTTTCTTTGAAGTAAAAAGACTACAATATTGGTTGAGAAAAACTCGTAATAAATGCAAAGAAGA
>O_fil_KX096051
ATGAGAAATATTTCTGCATATACGCCCAAATCGGTCAATAATATTAGAATCTGATAAATCAGCCCAAATCGGCTTACTAATGGGATGCCCCAATACGTTACAAAATTTCTCTTTAGCCAATTTCGCAATCAGAGGAATAATTGGAACAAGGGTATCGAGCTTCTTAATAGCATTATTAATTAGAAATGCATTTTCTAGAATCTGACTCCGTACCACGGAAGGGCCCGTTTGCACGTTTGAAAGATAGCCAAAAATTTCAAGGGAATGCTTGGAAAATTGGTTTATACAAATCCTTCTTGGATGAAACCACACCAAAAAATGCCATTCCCAAAAAGTGACAAGGTAAAATTTCCATTTATTCATGAAAAGAGATGTGCCTTTTGAAGCCAGAATGGATTTTCCTTGATACCCAATATAATGCATGCGGGGTTCCTCAACTAACCATAGGTTCGCCCGAAAATCCTTAACAAAGACGTTCATAAGACGTTCTATTTTTATATAGAAATAGATTCGTTCAAGAAGAACTCCAGAAGATGTTGATCGTAAATGAAAAGATTGGTTACGTAGAAAGACGAAAATAGATTCGTATTCATATACATGAGAATTATATAAGAAAAAAAAGAATCTTTGATTTCTTTTTGACAAAGAGGAGCTGACTTTCTTTGAAGTAAAAAGACTACAATATTGGTTGAGAAAAACTCGTAATAAATGCAAAGAAGA
>O_carnos_JF357831
ATGAGAAATATTTCTGCATATACGCCCAAATCGATCAATAATATTAGAATCTGATAAATCAGCCCAAATCGGCTTACTAATGGGATGCCCCAATACGTTACAAAATTTCTCTTTAGCCAATTTCGCAATCAGAGGAATAATTGGAACAAGGGTATCGAGCTTCCTAATAGCATTATTGATTAGAAATGCATTTTCTAGAATCTGACTCCGTACCACGGAAGGGCCCGTTTGCACGTTTGAAAGATAGCCAAAAATTTCAAGGGAATGCCTGGAAAATTGGTTTATACAAATCCTTCTTGGATGAAACCACACCAAAAAATGCCATTCCCAAGAAGTGACAAGGTAAAATTTCCATTTATTCATGAAAAGAGATGTCCCTTTTGAAGCCAGAATGGATTTTCCTTGATACCTAATATAATGCATGCAGGGTTCCTCGACCAACCATAGGTTCGCCCGAAAATCGTTAACAAAGACGTTCACAAGACGTTCTATTTTTATATAGAAATAAATTCGTTCAAGAAGAACTCCAAAAGATGTTGATCGTAAATGAAAAGATTGGTTACGTAGAAAGACGAAAATAGATTCGTATTCACATACATGAGAATTATATAAGAAAAAAAAGAATCTTTGATTTCTTTTTGACAAAGAGGAGCTGACTTTCTTTGAAGTAATAAGACTACAATATTGGTTGAGAAAAACTCGTAATAAATGCAAAGAAGA
>O_tenuifl_MF399413
ATGAGAAATATTTCTGCATATACGCCCAAATCGGTCAATAATATTAGAATCTGATAAATCAGCCCAAATCGGCTTACTAATGGGATGCCCCAATACGTTACAAAATTTCTCTTTAGCCAATTTCGCAATCAGAGGAATAATTGGAACAAGGGTATCGAGCTTCTTAATAGCATTATTGATTAGAAATGCATTTTCTAGAATCTGACTCCGTACCACGGAAGGGCCCGTTTGCACGTTTGAAAGATAGCCAAAAATTTCAAGGGAATGCTTGGAAAATTGGTTTATACAAATCCTTCTTGGATGAAACCACACCAAAAAATGCCATTCCCAAGAAGTGACAAGGTAAAATTTCCATTTATTCATGAAAAGAGATGTCCCTTTTGAAGCCAGAATGGATTTTCCTTGATACCTAATATAATGCATGCAGGGTTCTTCGATCAACCATAGGTTCGCCCGAAAATCCTTAACAAAGACGTTCACAAGATGTTCTATTTTTATATAGAAATAGATTCGTTCAAGAAGAACTCCATAAGATGTTGATCGTAAATGAAAAGATTGGTTACGTAGAAAGACGAAAATAGATTCGTATTCACATACATGAGAATTATATAAGAAAAAAAAGAATCTTTGATTTCTTTTTGACAAAGAGGAGCTGACTTTCTTTGAAGTAATAAGACTACAATATTGGTTGAGAAAAACTCGTAATAAATGCAAAGAAGA
>O_tenuifl_MF379676
ATGAGAAATATTTCTGCATATACGCCCAAATCGGTCAATAATATTAGAATCTGATAAATCAGCCCAAATCGGCTTACTAATGGGATGCCCCAATACGTTACAAAATTTCTCTTTAGCCAATTTCGCAATCAGAGGAATAATTGGAACAAGGGTATCGAGCTTCTTAATAGCATTATTGATTAGAAATGCATTTTCTAGAATCTGACTCCGTACCACGGAAGGGCCCGTTTGCACGTTTGAAAGATAGCCAAAAATTTCAAGGGAATGCTTGGAAAATTGGTTTATACAAATCCTTCTTGGATGAAACCACACCAAAAAATGCCATTCCCAAGAAGTGACAAGGTAAAATTTCCATTTATTCATGAAAAGAGATGTCCCTTTTGAAGCCAGAATGGATTTTCCTTGATACCTAATATAATGCATGCAGGGTTCTTCGATCAACCATAGGTTCGCCCGAAAATCCTTAACAAAGACGTTCACAAGATGTTCTATTTTTATATAGAAATAGATTCGTTCAAGAAGAACTCCATAAGATGTTGATCGTAAATGAAAAGATTGGTTACGTAGAAAGACGAAAATAGATTCGTATTCACATACATGAGAATTATATAAGAAAAAAAAGAATCTTTGATTTCTTTTTGACAAAGAGGAGCTGACTTTCTTTGAAGTAATAAGACTACAATATTGGTTGAGAAAAACTCGTAATAAATGCAAAGAAGA
>O_tenuifl_MF379677
ATGAGAAATATTTCTGCATATACGCCCAAATCGGTCAATAATATTAGAATCTGATAAATCAGCCCAAATCGGCTTACTAATGGGATGCCCCAATACGTTACAAAATTTCTCTTTAGCCAATTTCGCAATCAGAGGAATAATTGGAACAAGGGTATCGAGCTTCTTAATAGCATTATTGATTAGAAATGCATTTTCTAGAATCTGACTCCGTACCACGGAAGGGCCCGTTTGCACGTTTGAAAGATAGCCAAAAATTTCAAGGGAATGCTTGGAAAATTGGTTTATACAAATCCTTCTTGGATGAAACCACACCAAAAAATGCCATTCCCAAGAAGTGACAAGGTAAAATTTCCATTTATTCATGAAAAGAGATGTCCCTTTTGAAGCCAGAATGGATTTTCCTTGATACCTAATATAATGCATGCAGGGTTCTTCGATCAACCATAGGTTCGCCCGAAAATCCTTAACAAAGACGTTCACAAGATGTTCTATTTTTATATAGAAATAGATTCGTTCAAGAAGAACTCCATAAGATGTTGATCGTAAATGAAAAGATTGGTTACGTAGAAAGACGAAAATAGATTCGTATTCACATACATGAGAATTATATAAGAAAAAAAAGAATCTTTGATTTCTTTTTGACAAAGAGGAGCTGACTTTCTTTGAAGTAATAAGACTACAATATTGGTTGAGAAAAACTCGTAATAAATGCAAAGAAGA
>O_tenuifl_MF379678
ATGAGAAATATTTCTGCATATACGCCCAAATCGGTCAATAATATTAGAATCTGATAAATCAGCCCAAATCGGCTTACTAATGGGATGCCCCAATACGTTACAAAATTTCTCTTTAGCCAATTTCGCAATCAGAGGAATAATTGGAACAAGGGTATCGAGCTTCTTAATAGCATTATTGATTAGAAATGCATTTTCTAGAATCTGACTCCGTACCACGGAAGGGCCCGTTTGCACGTTTGAAAGATAGCCAAAAATTTCAAGGGAATGCTTGGAAAATTGGTTTATACAAATCCTTCTTGGATGAAACCACACCAAAAAATGCCATTCCCAAGAAGTGACAAGGTAAAATTTCCATTTATTCATGAAAAGAGATGTCCCTTTTGAAGCCAGAATGGATTTTCCTTGATACCTAATATAATGCATGCAGGGTTCTTCGATCAACCATAGGTTCGCCCGAAAATCCTTAACAAAGACGTTCACAAGATGTTCTATTTTTATATAGAAATAGATTCGTTCAAGAAGAACTCCATAAGATGTTGATCGTAAATGAAAAGATTGGTTACGTAGAAAGACGAAAATAGATTCGTATTCACATACATGAGAATTATATAAGAAAAAAAAGAATCTTTGATTTCTTTTTGACAAAGAGGAGCTGACTTTCTTTGAAGTAATAAGACTACAATATTGGTTGAGAAAAACTCGTAATAAATGCAAAGAAGA
>O_tenuifl_Rama_MF379679
ATGAGAAATATTTCTGCATATACGCCCAAATCGGTCAATAATATTAGAATCTGATAAATCAGCCCAAATCGGCTTACTAATGGGATGCCCCAATACGTTACAAAATTTCTCTTTAGCCAATTTCGCAATCAGAGGAATAATTGGAACAAGGGTATCGAGCTTCTTAATAGCATTATTGATTAGAAATGCATTTTCTAGAATCTGACTCCGTACCACGGAAGGGCCCGTTTGCACGTTTGAAAGATAGCCAAAAATTTCAAGGGAATGCTTGGAAAATTGGTTTATACAAATCCTTCTTGGATGAAACCACACCAAAAAATGCCATTCCCAAGAAGTGACAAGGTAAAATTTCCATTTATTCATGAAAAGAGATGTCCCTTTTGAAGCCAGAATGGATTTTCCTTGATACCTAATATAATGCATGCAGGGTTCTTCGATCAACCATAGGTTCGCCCGAAAATCCTTAACAAAGACGTTCACAAGATGTTCTATTTTTATATAGAAATAGATTCGTTCAAGAAGAACTCCATAAGATGTTGATCGTAAATGAAAAGATTGGTTACGTAGAAAGACGAAAATAGATTCGTATTCACATACATGAGAATTATATAAGAAAAAAAAGAATCTTTGATTTCTTTTTGACAAAGAGGAGCTGACTTTCTTTGAAGTAATAAGACTACAATATTGGTTGAGAAAAACTCGTAATAAATGCAAAGAAGA
>O_tenuifl_Krishna_MF379680
ATGAGAAATATTTCTGCATATACGCCCAAATCGGTCAATAATATTAGAATCTGATAAATCAGCCCAAATCGGCTTACTAATGGGATGCCCCAATACGTTACAAAATTTCTCTTTAGCCAATTTCGCAATCAGAGGAATAATTGGAACAAGGGTATCGAGCTTCTTAATAGCATTATTGATTAGAAATGCATTTTCTAGAATCTGACTCCGTACCACGGAAGGGCCCGTTTGCACGTTTGAAAGATAGCCAAAAATTTCAAGGGAATGCTTGGAAAATTGGTTTATACAAATCCTTCTTGGATGAAACCACACCAAAAAATGCCATTCCCAAGAAGTGACAAGGTAAAATTTCCATTTATTCATGAAAAGAGATGTCCCTTTTGAAGCCAGAATGGATTTTCCTTGATACCTAATATAATGCATGCAGGGTTCTTCGATCAACCATAGGTTCGCCCGAAAATCCTTAACAAAGACGTTCACAAGATGTTCTATTTTTATATAGAAATAGATTCGTTCAAGAAGAACTCCATAAGATGTTGATCGTAAATGAAAAGATTGGTTACGTAGAAAGACGAAAATAGATTCGTATTCACATACATGAGAATTATATAAGAAAAAAAAGAATCTTTGATTTCTTTTTGACAAAGAGGAGCTGACTTTCTTTGAAGTAATAAGACTACAATATTGGTTGAGAAAAACTCGTAATAAATGCAAAGAAGA
>O_tenuifl_Vana_MF379681
ATGAGAAATATTTCTGCATATACGCCCAAATCGGTCAATAATATTAGAATCTGATAAATCAGCCCAAATCGGCTTACTACTGGGATGCCCCAATACGTTACAAAATTTCTCTTTAGCCAATTTCGCAATCAGAGGAATAATTGGAACAAGGGTATCGAGCTTCCTAATAGCATTATTGATTAGAAATGCATTTTCTAGAATCTGACTCCGTACCACGGAAGGGTCCGTTTGCACGTTTGAAAGATAGCCAAAAATTTCAAGGGAATGCCTGGAAAATTGGTTTATACAAATCCTTCTTGGATGAAACCACACCAAAAAATGCCATTCCCAAGAAGTGACAAGGTAAAATTTCCATTTATTCATGAAAAGAGATGTCCCTTTTGAAGCCAGAATGGATTTTCCTTGATACCTAATATAATGCATGCAGGGTTCCTCGACCAACCATAGGTTCGCCCGAAAATCCTTAACAAAGACGTTCACAAGACGTTCTATTTTTATATAGAAATAGATTCGTTCAAGAAGAACTCCAGAAGATGTTGATCGTAAATGAAAAGATTGGTTACGTAGAAAGACGAAAATAGATTCGTATTCACATACATGAGAATTATATAAGAAAAAAAAGAATCTTTGATTTCTTTTTGACAAAGAGGAGCTGACTTTCTTTGAAGTAATAAGACTACAATATTGATTGAGAAAAACTCGTAATAAATGCAAAGAAGA
>O_tenuifl_JF357829
ATGAGAAATATTTCTGCATATACGCCCAAATCGGTCAATAATATTAGAATCTGATAAATCAGCCCAAATCGGCTTACTAATGGGATGCCCCAATACGTTACAAAATTTCTCTTTAGCCAATTTCGCAATCAGAGGAATAATTGGAACAAGGGTATCGAGCTTCTTAATAGCATTATTGATTAGAAATGCATTTTCTAGAATCTGACTCCGTACCACGGAAGGGCCCGTTTGCACGTTTGAAAGATAGCCAAAAATTTCAAGGGAATGCTTGGAAAATTGGTTTATACAAATCCTTCTTGGATGAAACCACACCAAAAAATGCCATTCCCAAGAAGTGACAAGGTAAAATTTCCATTTATTCATGAAAAGAGATGTCCCTTTTGAAGCCAGAATGGATTTTCCTTGATACCTAATATAATGCATGCAGGGTTCTTCGATCAACCATAGGTTCGCCCGAAAATCCTTAACAAAGACGTTCACAAGATGTTCTATTTTTATATAGAAATAGATTCGTTCAAGAAGAACTCCATAAGATGTTGATCGTAAATGAAAAGATTGGTTACGTAGAAAGACGAAAATAGATTCGTATTCACATACATGAGAATTATATAAGAAAAAAAAGAATCTTTGATTTCTTTTTGACAAAGAGGAGCTGACTTTCTTTGAAGTAATAAGACTACAATATTGGTTGAGAAAAACTCGTAATAAATGCAAAGAAGA
>O_tenuifl_JN114765
ATGAGAAATATTTCTGCATATACGCCCAAATCGGTCAATAATATTAGAATCTGATAAATCAGCCCAAATCGGCTTACTAATGGGATGCCCCAATACGTTACAAAATTTCTCTTTAGCCAATTTCGCAATCAGAGGAATAATTGGAACAAGGGTATCGAGCTTCTTAATAGCATTATTGATTAGAAATGCATTTTCTAGAATCTGACTCCGTACCACGGAAGGGCCCGTTTGCACGTTTGAAAGATAGCCAAAAATTTCAAGGGAATGCTTGGAAAATTGGTTTATACAAATCCTTCTTGGATGAAACCACACCAAAAAATGCCATTCCCAAGAAGTGACAAGGTAAAATTTCCATTTATTCATGAAAAGAGATGTCCCTTTTGAAGCCAGAATGGATTTTCCTTGATACCTAATATAATGCATGCAGGGTTCTTCGATCAACCATAGGTTCGCCCGAAAATCCTTAACAAAGACGTTCACAAGATGTTCTATTTTTATATAGAAATAGATTCGTTCAAGAAGAACTCCATAAGATGTTGATCGTAAATGAAAAGATTGGTTACGTAGAAAGACGAAAATAGATTCGTATTCACATACATGAGAATTATATAAGAAAAAAAAGAATCTTTGATTTCTTTTTGACAAAGAGGAGCTGACTTTCTTTGAAGTAATAAGACTACAATATTGNTTGAGAAAAACTCGTAATAAATGCAAAGAAGA
>O_tenuifl_JX465680
ATGAGAAATATTTCTGCATATACGCCCAAATCGGTCAATAATATTAGAATCTGATAAATCAGCCCAAATCGGCTTACTAATGGGATGCCCCAATACGTTACAAAATTTCTCTTTAGCCAATTTCGCAATCAGAGGAATAATTGGAACAAGGGTATCGAGCTTCTTAATAGCATTATTGATTAGAAATGCATTTTCTAGAATCTGACTCCGTACCACGGAAGGGCCCGTTTGCACGTTTGAAAGATAGCCAAAAATTTCAAGGGAATGCTTGGAAAATTGGTTTATACAAATCCTTCTTGGATGAAACCACACCAAAAAATGCCATTCCCAAGAAGTGACAAGGTAAAATTTCCATTTATTCATGAAAAGAGATGTCCCTTTTGAAGCCAGAATGGATTTTCCTTGATACCTAATATAATGCATGCAGGGTTCTTCGATCAACCATAGGTTCGCCCGAAAATCCTTAACAAAGACGTTCACAAGATGTTCTATTTTTATATAGAAATAGATTCGTTCAAGAAGAACTCCATAAGATGTTGATCGTAAATGAAAAGATTGGTTACGTAGAAAGACGAAAATAGATTCGTATTCACATACATGAGAATTATATAAGAAAAAAAAGAATCTTTGATTTCTTTTTGACAAAGAGGAGCTGACTTTCTTTGAAGTAATAAGACTACAATATTGGTTGAGAAAAACTCGTAATAAATGCAAAGAAGA
>O_tenuifl_JX465682
ATGAGAAATATTTCTGCATATACGCCCAAATCGGTCAATAATATTAGAATCTGATAAATCAGCCCAAATCGGCTTACTAATGGGATGCCCCAATACGTTACAAAATTTCTCTTTAGCCAATTTCGCAATCAGAGGAATAATTGGAACAAGGGTATCGAGCTTCTTAATAGCATTATTGATTAGAAATGCATTTTCTAGAATCTGACTCCGTACCACGGAAGGGCCCGTTTGCACGTTTGAAAGATAGCCAAAAATTTCAAGGGAATGCTTGGAAAATTGGTTTATACAAATCCTTCTTGGATGAAACCACACCAAAAAATGCCATTCCCAAGAAGTGACAAGGTAAAATTTCCATTTATTCATGAAAAGAGATGTCCCTTTTGAAGCCAGAATGGATTTTCCTTGATACCTAATATAATGCATGCAGGGTTCTTCGATCAACCATAGGTTCGCCCGAAAATCCTTAACAAAGACGTTCACAAGATGTTCTATTTTTATATAGAAATAGATTCGTTCAAGAAGAACTCCATAAGATGTTGATCGTAAATGAAAAGATTGGTTACGTAGAAAGACGAAAATAGATTCGTATTCACATACATGAGAATTATATAAGAAAAAAAAGAATCTTTGATTTCTTTTTGACAAAGAGGAGCTGACTTTCTTTGAAGTAATAAGACTACAATATTGGTTGAGAAAAACTCGTAATAAATGCAAAGAAGA
>O_tenuifl_FR719068
ATGAGAAATATTTCTGCATATACGCCCAAATCGGTCAATAATATTAGAATCTGATAAATCACCCCAAATCGGCTTACTAGTGGGATGCCCCAATACGTTACAAAATTTCTCTTTAGCCAATTTCGCAATCAGAGGAATAATTGGAACAGGGGTATCGAGCTTCTTAATAGCATTATTGATTAGAAATGCATTTTCTAGAATCTGACTCCGTACCACGGAAGGGCCCGTTTGCACGTTTGAAAGATAGCCAAAAATTTCAAGGGAATGCTTGGAAAATTGGTTTATACAAATCCTTCTTGGATGAAACCACACCAAAAAATGCCTTTCCCAAGAAGTGACAAGGTAAAATTTCCATTTATTCATGAAAAGAGATGTCCCTTTTGAAGCCAGAATGGATTTTCCTTGATACCTAATATAATGCATGCAGGGTTCTTCGATCAACCATAGGTTCGCCCGAAAATCCTTAACAAAGACGTTCACAAGATGTTCTATTTTTATATAGAAATAGATTCGTTCAAGAAGAACTCCATAAGATGTTGATCGTAAATGAAAAGATTGGTTACGTAGAAAGACGAAAATAGATTCGTATTCACATACATGAGAATTATATAAGAAAAAAAAGAATCTTTGATTTCTTTTTGACAAAGAGGAGCTGACTTTCTTTGAAGTAATAAGACTACAATATTGGTTGAGAAAAACTCGTAATAAATGCAAAGAAGA
>O_tenuifl_KX898241
ATGAGAAATATTTCTGCATATACGCCCAAATCGGTCAATAATATTAGAATCTGATAAATCAGCCCAAATCGGCTTACTAATGGGATGCCCCAATACGTTACAAAATTTCTCTTTAGCCAATTTCGCAATCAGAGGAATAATTGGAACAAGGGTATCGAGCTTCTTAATAGCATTATTGATTAGAAATGCATTTTCTAGAATCTGACTCCGTACCACGGAAGGGCCCGTTTGCACGTTTGAAAGATAGCCAAAAATTTCAAGGGAATGCTTGGAAAATTGGTTTATACAAATCCTTCTTGGATGAAACCACACCAAAAAATGCCATTCCCAAGAAGTGACAAGGTAAAATTTCCATTTATTCATGAAAAGAGATGTCCCTTTTGAAGCCAGAATGGATTTTCCTTGATACCTAATATAATGCATGCAGGGTTCTTCGATCAACCATAGGTTCGCCCGAAAATCCTTAACAAAGACGTTCACAAGATGTTCTATTTTTATATAGAAATAGATTCGTTCAAGAAGAACTCCATAAGATGTTGATCGTAAATGAAAAGATTGGTTACGTAGAAAGACGAAAATAGATTCGTATTCACATACATGAGAATTATATAAGAAAAAAAAGAATCTTTGATTTCTTTTTGACAAAGAGGAGCTGACTTTCTTTGAAGTAATAAGACTACAATATTGGTTGAGAAAAACTCGTAATAAATGCAAAGAAGA
>O_tenuifl_KX898240
ATGAGAAATATTTCTGCATATACGCCCAAATCGGTCAATAATATTAGAATCTGATAAATCAGCCCAAATCGGCTTACTAATGGGATGCCCCAATACGTTACAAAATTTCTCTTTAGCCAATTTCGCAATCAGAGGAATAATTGGAACAAGGGTATCGAGCTTCTTAATAGCATTATTGATTAGAAATGCATTTTCTAGAATCTGACTCCGTACCACGGAAGGGCCCGTTTGCACGTTTGAAAGATAGCCAAAAATTTCAAGGGAATGCTTGGAAAATTGGTTTATACAAATCCTTCTTGGATGAAACCACACCAAAAAATGCCATTCCCAAGAAGTGACAAGGTAAAATTTCCATTTATTCATGAAAAGAGATGTCCCTTTTGAAGCCAGAATGGATTTTCCTTGATACCTAATATAATGCATGCAGGGTTCTTCGATCAACCATAGGTTCGCCCGAAAATCCTTAACAAAGACGTTCACAAGATGTTCTATTTTTATATAGAAATAGATTCGTTCAAGAAGAACTCCATAAGATGTTGATCGTAAATGAAAAGATTGGTTACGTAGAAAGACGAAAATAGATTCGTATTCACATACATGAGAATTATATAAGAAAAAAAAGAATCTTTGATTTCTTTTTGACAAAGAGGAGCTGACTTTCTTTGAAGTAATAAGACTACAATATTGGTTGAGAAAAACTCGTAATAAATGCAAAGAAGA
>O_tenuifl_KX898239
ATGAGAAATATTTCTGCATATACGCCCAAATCGGTCAATAATATTAGAATCTGATAAATCAGCCCAAATCGGCTTACTAATGGGATGCCCCAATACGTTACAAAATTTCTCTTTAGCCAATTTCGCAATCAGAGGAATAATTGGAACAAGGGTATCGAGCTTCTTAATAGCATTATTGATTAGAAATGCATTTTCTAGAATCTGACTCCGTACCACGGAAGGGCCCGTTTGCACGTTTGAAAGATAGCCAAAAATTTCAAGGGAATGCTTGGAAAATTGGTTTATACAAATCCTTCTTGGATGAAACCACACCAAAAAATGCCATTCCCAAGAAGTGACAAGGTAAAATTTCCATTTATTCATGAAAAGAGATGTCCCTTTTGAAGCCAGAATGGATTTTCCTTGATACCTAATATAATGCATGCAGGGTTCTTCGATCAACCATAGGTTCGCCCGAAAATCCTTAACAAAGACGTTCACAAGATGTTCTATTTTTATATAGAAATAGATTCGTTCAAGAAGAACTCCATAAGATGTTGATCGTAAATGAAAAGATTGGTTACGTAGAAAGACGAAAATAGATTCGTATTCACATACATGAGAATTATATAAGAAAAAAAAGAATCTTTGATTTCTTTTTGACAAAGAGGAGCTGACTTTCTTTGAAGTAATAAGACTACAATATTGGTTGAGAAAAACTCGTAATAAATGCAAAGAAGA
>O_tenuifl_KX898238
ATGAGAAATATTTCTGCATATACGCCCAAATCGGTCAATAATATTAGAATCTGATAAATCAGCCCAAATCGGCTTACTAATGGGATGCCCCAATACGTTACAAAATTTCTCTTTAGCCAATTTCGCAATCAGAGGAATAATTGGAACAAGGGTATCGAGCTTCTTAATAGCATTATTGATTAGAAATGCATTTTCTAGAATCTGACTCCGTACCACGGAAGGGCCCGTTTGCACGTTTGAAAGATAGCCAAAAATTTCAAGGGAATGCTTGGAAAATTGGTTTATACAAATCCTTCTTGGATGAAACCACACCAAAAAATGCCATTCCCAAGAAGTGACAAGGTAAAATTTCCATTTATTCATGAAAAGAGATGTCCCTTTTGAAGCCAGAATGGATTTTCCTTGATACCTAATATAATGCATGCAGGGTTCTTCGATCAACCATAGGTTCGCCCGAAAATCCTTAACAAAGACGTTCACAAGATGTTCTATTTTTATATAGAAATAGATTCGTTCAAGAAGAACTCCATAAGATGTTGATCGTAAATGAAAAGATTGGTTACGTAGAAAGACGAAAATAGATTCGTATTCACATACATGAGAATTATATAAGAAAAAAAAGAATCTTTGATTTCTTTTTGACAAAGAGGAGCTGACTTTCTTTGAAGTAATAAGACTACAATATTGGTTGAGAAAAACTCGTAATAAATGCAAAGAAGA
>O_campech_MF379672
ATGAGAAATATTTCTGCATATACGCCCAAATCGGTCAATAATATTAGAATCTGATAAATCAGCCCAAATCGGCTTACTAATGGGATGCCCCAATACGTTACAAAATTTCTCTTTAGCCAATTTCGCAATCAGAGGAATAATTGGAACAAGGGTATCGAGCTTCCTAATAGCATTATTGATTAGAAATGCATTTTCTAGAATCTGACTCCGTACCACGGAAGGGCCCGTTTGCACGTTTGAAAGATAGCCAAAAATTTCAAGGGAATGCCTGGAAAATTGGTTTATACAAATCCTTCTTGGATGAAACCACACCAAAAAATGCCATTCCCAAGAAGTGACAAGGTAAAATTTCCATTTATTCATGAAAAGAGATGTCCCTTTTGAAGCCAGAATGGATTTTCCTTGATACCTAATATAATGCATGCAGGGTTCCTCGACCAACCATAGGTTCGCCCGAAAATCGTTAACAAAGACGTTCACAAGACGTTCTATTTTTATATAGAAATAAATTCGTTCAAGAAGAACTCCAAAAGATGTTGATCGTAAATGAAAAGATTGGTTACGTAGAAAGACGAAAATAGATTCGTATTCACATACATGAGAATTATATAAGAAAAAAAAGAATCTTTGATTTCTTTTTGACAAAGAGGAGCTGACTTTCTTTGAAGTAATAAGACTACAATATTGGTTGAGAAAAACTCGTAATAAATGCAAAGAAGA
>O_grat_MF379669
ATGAGAAATATTTCTGCATATACGCCCAAATCGGTCAATAATATTAGAATCTGATAAATCAGCCCAAATCGGCTTACTAATGGGATGCCCCAATACGTTACAAAATTTCTCTTTAGCCAATTTCGCAATCAGAGGAATAATTGGAACAAGGGTATCGAGCTTCTTAATAGCATTATTGATTAGAAATGCATTTTCTAGAATCTGACTCCGTACCACGGAAGGGCCCGTTTGCACGTTTGAAAGATAGCCAAAAATTTCAAGGGAATGCTTGGAAAATTGGTTTATACAAATCCTTCTTGGATGAAACCACACCAAAAAATGCCATTCCCAAGAAGTGACAAGGTAAAATTTCCATTTATTCATAAAAAGAGATGTCCCTTTTGAAGCCAGAATGGATTTTCCTTGATACCTAATATAATGCATGCAGGGTTCCTCGACCAACCATAGGTTCGCCCGAAAATCCTTAACAAAGACGTTCACAAGACGTTCTATTTTTATATAGAAATAGATTCGTTCAAGAAGAACTCCAGAAGATGTTGATCGTAAATGAAAAGATTGGTTACGTAGAAAGACGAAAATAGATTCGTATTCACATACATGAGAATTATATAAGAAAAAAAAGAATCTTTGATTTCTTTTTGACAAAGAGGAGCTGACTTTCTTTGAAGTAATAAGACTACAATATTGGTTGAGAAAAACTCGTAATAAATGCAAAGAAGA
>O_grat_JX465684
ATGAGAAATATTTCTGCATATACGCCCAAATCGGTCAATAATATTAGAATCTGATAAATCAGCCCAAATCGGCTTACTAATGGGATGCCCCAATACGTTACAAAATTTCTCTTTAGCCAATTTCGCAATCAGAGGAATAATTGGAACAAGGGTATCGAGCTTCTTAATAGCATTATTGATTAGAAATGCATTTTCTAGAATCTGACTCCGTACCACGGAAGGGCCCGTTTGCACGTTTGAAAGATAGCCAAAAATTTCAAGGGAATGCTTGGAAAATTGGTTTATACAAATCCTTCTTGGATGAAACCACACCAAAAAATGCCATTCCCAAGAAGTGACAAGGTAAAATTTCCATTTATTCATAAAAAGAGATGTCCCTTTTGAAGCCAGAATGGATTTTCCTTGATACCTAATATAATGCATGCAGGGTTCCTCGACCAACCATAGGTTCGCCCGAAAATCCTTAACAAAGACGTTCACAAGACGTTCTATTTTTATATAGAAATAGATTCGTTCAAGAAGAACTCCAGAAGATGTTGATCGTAAATGAAAAGATTGGTTACGTAGAAAGACGAAAATAGATTCGTATTCATATACATGAGAATTATATAAGAAAAAAAAGAATCTTTGATTTCTTTTTGACAAAGAGGAGCTGACTTTCTTTGAAGTAATAAGATTACAATATTGGTTGAGAAAAACTCGTAATAAATGCAAAGAAGA
>O_grat_FR719067
ATGAGAAATATTTCTGCATATACGCCCAAATCGGTCAATAATATTAGAATCTGATAAATCACCCCAAATCGGCTTACTAATGGGATGCCCCAATACGTTACAAAATTTCTCTTTAGCCAATTTCCCAATCAGAGGAATAATTGGAACAGGGGTATCGAGCTTCTTAATAGCATTATTGATTAGAAATGCATTTTCTAGAATCTGACTCCGTACCACGGAAGGGCCCGTTTGCACGTTTGAAAGATAGCCAAAAATTTCAAGGGAATGCTTGGAAAATTGGTTTATACAAATCCTTCTTGGATGAAACCACACCAAAAAATGCCATTCCCAAGAAGTGACAAGGTAAAATTTCCATTTATTCATAAAAAGAGATGTCCCTTTTGAAGCCAGAATGGATTTTCCTTGATACCTAATATAATGCATGCAGGGTTCCTCGACCAACCATAGGTTCGCCCGAAAATCCTTAACAAAGACGTTCACAAGACGTTCTATTTTTATATAGAAATAGATTCGTTCAAGAAGAACTCCAGAAGATGTTGATCGTAAATGAAAAGATTGGTTACGTAGAAAGACGAAAATAGATTCGTATTCATATACATGAGAATTATATAAGAAAAAAAAGAATCTTTGATTTYTTTTTGACAAAGAGGAGCTGACTTTCTTTGAAGTAATAAGATTACAATATTGGTTGAGAAAAACTCGTAATAAATGCAAAGAAGA
>O_grat_KX096052
ATGAGAAATATTTCTGCATATACGCCCAAATCGGTCAATAATATTAGAATCTGATAAATCAGCCCAAATCGGCTTACTAATGGGATGCCCCAATACGTTACAAAATTTCTCTTTAGCCAATTTCGCAATCAGAGGAATAATTGGAACAAGGGTATCGAGCTTCTTAATAGCATTATTGATTAGAAATGCATTTTCTAGAATCTGACTCCGTACCACGGAAGGGCCCGTTTGCACGTTTGAAAGATAGCCAAAAATTTCAAGGGAATGCTTGGAAAATTGGTTTATACAAATCCTTCTTGGATGAAACCACACCAAAAAATGCCATTCCCAAGAAGTGACAAGGTAAAATTTCCATTTATTCATAAAAAGAGATGTCCCTTTTGAAGCCAGAATGGATTTTCCTTGATACCTAATATAATGCATGCAGGGTTCCTCGACCAACCATAGGTTCGCCCGAAAATCCTTAACAAAGACGTTCACAAGACGTTCTATTTTTATATAGAAATAGATTCGTTCAAGAAGAACTCCAGAAGATGTTGATCGTAAATGAAAAGATTGGTTACGTAGAAAGACGAAAATAGATTCGTATTCACATACATGAGAATTATATAAGAAAAAAAAGAATCTTTGATTTCTTTTTGACAAAGAGGAGCTGACTTTCTTTGAAGTAATAAGACTACAATATTGGTTGAGAAAAACTCGTAAGAAATGCAAAGAAGA
>O_grat_KX898247
ATGAGAAATATTTCTGCATATACGCCCAAATCGGTCAATAATATTAGAATCTGATAAATCAGCCCAAATCGGCTTACTAATGGGATGCCCCAATACGTTACAAAATTTCTCTTTAGCCAATTTCGCAATCAGAGGAATAATTGGAACAAGGGTATCGAGCTTCTTAATAGCATTATTGATTAGAAATGCATTTTCTAGAATCTGACTCCGTACCACGGAAGGGCCCGTTTGCACGTTTGAAAGATAGCCAAAAATTTCAAGGGAATGCTTGGAAAATTGGTTTATACAAATCCTTCTTGGATGAAACCACACCAAAAAATGCCATTCCCAAGAAGTGACAAGGTAAAATTTCCATTTATTCATAAAAAGAGATGTCCCTTTTGAAGCCAGAATGGATTTTCCTTGATACCTAATATAATGCATGCAGGGTTCCTCGACCAACCATAGGTTCGCCCGAAAATCCTTAACAAAGACGTTCACAAGACGTTCTATTTTTATATAGAAATAGATTCGTTCAAGAAGAACTCCAGAAGATGTTGATCGTAAATGAAAAGATTGGTTACGTAGAAAGACGAAAATAGATTCGTATTCATATACATGAGAATTATATAAGAAAAAAAAGAATCTTTGATTTCTTTTTGACAAAGAGGAGCTGACTTTCTTTGAAGTAATAAGATTACAATATTGGTTGAGAAAAACTCGTAATAAATGCAAAGAAGA
>O_grat_KX898246
ATGAGAAATATTTCTGCATATACGCCCAAATCGGTCAATAATATTAGAATCTGATAAATCAGCCCAAATCGGCTTACTAATGGGATGCCCCAATACGTTACAAAATTTCTCTTTAGCCAATTTCGCAATCAGAGGAATAATTGGAACAAGGGTATCGAGCTTCTTAATAGCATTATTGATTAGAAATGCATTTTCTAGAATCTGACTCCGTACCACGGAAGGGCCCGTTTGCACGTTTGAAAGATAGCCAAAAATTTCAAGGGAATGCTTGGAAAATTGGTTTATACAAATCCTTCTTGGATGAAACCACACCAAAAAATGCCATTCCCAAGAAGTGACAAGGTAAAATTTCCATTTATTCATAAAAAGAGATGTCCCTTTTGAAGCCAGAATGGATTTTCCTTGATACCTAATATAATGCATGCAGGGTTCCTCGACCAACCATAGGTTCGCCCGAAAATCCTTAACAAAGACGTTCACAAGACGTTCTATTTTTATATAGAAATAGATTCGTTCAAGAAGAACTCCAGAAGATGTTGATCGTAAATGAAAAGATTGGTTACGTAGAAAGACGAAAATAGATTCGTATTCATATACATGAGAATTATATAAGAAAAAAAAGAATCTTTGATTTCTTTTTGACAAAGAGGAGCTGACTTTCTTTGAAGTAATAAGATTACAATATTGGTTGAGAAAAACTCGTAATAAATGCAAAGAAGA
>Hanceola_sinensis_KX526675
ATGAGAAATATTTCTGCATATACGCCCAAATCGGTCAATAATATTAGAATCTGATAAATCAGCCCAAATCGGCTTACTAATGGGATGCCCCAATACGTTACAAAATTTCTCTTTAGCCAATTTCACAATCAGAGGAATAATTGGAACAAGGGTATCGAGCTTCTTAATAGCATTATTGATTAGAAATGCATTTTCTAGAATTTGACTCCGTACCACGGAAGGGCCCGTTTGCACGTTTGAAAGATAGCCAAAAATTTCAGGGGAATGCTTGGAAAATTGGTTTATACAAATCCTTCTTGGATGAAACCACACCAAAAAATGCCATTGCCAAAAAGTGACAAGGTAAAATTTCCATTTATTCATGAAAAGAGATGTCCCTTTTGAAGCCAGAATGGATTTTCCTTGATACCTAATATAATGCATGCAGGGTTCCTCGACCAACCATAGGTTCGCCCGAAAATCCTTAACAAAGACGTTCACAAGACGTTCTATTTTTATATAGAAATAGATTCGTTCAAGAAGAACTCCAGAAGATGTTGATCGTAAATGAAAAGATTGGTTACGTAGAAAGACGAAAATAGATTCGTATTCACATACATGAGAATTATATAAGAAAAAAAATAATCTTTGATTTCTTTTTGACAAAGAGGAGCTGACTTTCTTTGGAGTAATAAGACTACAATATTGGTTGAGAAAGACTCGTAATAAATGCAAAGAAGA
>Nepeta_cataria_KT176606
ATGAGAAATATTTCTGCATATACGCACAAATCGATCAATAATATTAGAATCTGATAACTCAGCCCGAATCGGCTTACTAATGGGATTCCCAAATACATTACAAAATTTAGCTTTAGCAAATTCTGAAATCAGAGGAATAATTGGAACAAGGGTATCGAGCTTCTTAATAGCATTATTGATTAAATATGAATTTTCTAGAATTTGACTCCGTACCACGGAAGGGTTGATTTGCACGTTTGAAAGATAGCCCAAAATTGCAAGGGAATGCTTGGAAAGTTGGTTTATCCAAATCCTTCTTGGATGAAACCACACCGAAAAATGCCATTGCCAAAAAGTGACAAGATAAAATTTCCATTTATTCATGAAAAGGGATGTCCCCTTGGAAGCCAGAATGCATTTTCTTTGATACCTAATAGAATGCATGCAGGGTTCTTCGACTAACCACAGGTTCGCCCTAAAATCCTTAACAAAGACGTTCACAAGACATTCTCTTTTTATAGAAAAATAGATTCTTTCAAGAAAAAGTCCAGAAGATGTTGATCGTAAATGAAAAGATTGGTTACGTAGAAAGACGAAAATAGATTCGTATTCACATACATGAGAATTATATAAGAAAAAAAATAACCTTTGATTTCTTTTTGACAAAGAAAAGCTGACTTTCTTTGGAGTAAGAAGACTACAATATTCCTTGAGAAATACCCCTAATAAATGTAAAGAAGA
