# Supplementary material for: Product authenticity versus globalisation—The Tulsi case
Source: PLoS One. 2018 Nov 26;13(11):e0207763. doi: 10.1371/journal.pone.0207763 (PMC6261265; doi:10.1371/journal.pone.0207763)
Supplement: S3 Appendix — (TXT) [file pone.0207763.s008.txt]

>O_bas_FJ593458
TACGGACTTAATTGGATTGAGCCTTGGTATGGAAACCTACTAAGTGATAACTTTCAAATTCAGAGAAACCCCGGAATTAATAAAAATGGGCAATCCTGAGCCAAATCCTGTTTTCTCAAAACAAAAGTTCAAAAAACGAAAAAAAAAGGATAGGTGCAGAGACTCAATGGAAGCTGTTCTAACAAATCGGAGTTGACTGCGCTGGTAGAGGAATCTTTCCATGGAAACTTTCGAAAGGATGAAGGATAAACGCATCTATTGAATACTATATCAAA-----------TGGTTAATGATGGCCCAAATC------TTTTAATATGAAAA------AATGGAAAAATT-GGTGTGAATTGATTCTACGTTGAAGAAAAAATCAAATATTCATCAACTCATTCGCTCCATAGTCCGATAGAT-----AAAGAACTGATTAATCGGACGAGAATAAAGATAGAGTCCCATTCTACATG-------TCAATATCGGCAACAATGAAATTTATAGTAAGAGGAAAATCCGTCGACTTTAAAAATCGTGAGGGTTCAAGTCCCTCTATCCCCAAAAAGCCTATTTGACCCCTAAAATATTTATCCTATCCCCCC------TTAGCGGTTCCAAATTCCTTTCTCTTTCTGATTCTTTGACAAACGTATTTGGGCGTAAATGACTTTCTCTTAGCACATGTGATATAGAATACGCATTCCAAATGAA-----GCAAGGAATGCCAATGTGAATAATTCACAAAATAGCATTAAAATTATAGTACTTGGAGAAAACTTTGTAATCTCCCTTGTCCCTTTAATTGACATCGACTCCAGTCATCTAATAAAATGAGGGTGGGATGCTAC---------GGTCGGGATAGCTCAGCTGGTAGAGCAGAGGACT
>O_bas_AJ505465
TACGGACTTAATTGGATTGAGCCTTGGTATGGAAACCTACTAAGTGATAACTTTCAAATTCAGAGAAACCCCGGAATTAATAAAAATGGGCAATCCTGAGCCAAATCCTGTTTTCTCAAAACAAAAGTTCAAAAAACGAAAAAAAAAGGATAGGTGCAGAGACTCAATGGAAGCTGTTCTAACAAATGGGAGTTGACTGCGCTGGTAAAGGAATCTTTCCATGGAAACTTTCGAAAGGATGAAGGATAAACGCATCTATTGAATACTATATCAAA-----------TGGTTAATGATGGCCCAAATC------TTTTAATATGAAAA------AATGGAAAAATT-GGTGTGAATTGATTCTACGTTGAAGAAAAAATCAAATATTCATCAACTCATTCGCTCCATAGTCCGATAGAT-----AAAGAACTGATTAATCGGACGAGAATAAAGATAGAGTCCCATTCTACATG-------GCAATATCGGCAACAATGAAATTTATAGTAAGAGGAAAATCCGTCGACTTTAAAAATCGTGAGGGTTCAAGTCCCTCTATCCCCAAAAAGCCTATTTGACCCCTTAAATATTTATCCTATCCCCCT------TTAGTGGTTCCAAATTCCTTTCTCTTTCTGATTCTTTGACAAACGTATTTGGGCGTAAATGACTTTCTCTTAGCACATGTGATATAGAATACGCATTCCAAATGAA-----GCAAGGAATGCCAATGTGAATAATTCACAAAATAGCATTAAAATTATAGTACTTGGAGAAAACTTTGTAATCTCCCTTGTCCCTTTAATTGACATCGACTCCAGTCATCTAATAAAATGAGGGTGGGATGCTAC---------GGTCGGGATAGCTCAGCTGGTAGAGCAGAGGACT
>O_bas_AY570462
TACGGACTTAATTGGATTGAGCCTTGGTATGGAAACCTACTAAGTGATAACTTTCAAATTCAGAGAAACCCCGGAATTAATAAAAATGGGCAATCCTGAGCCAAATCCTGTTTTCTCAAAACAAAAGTTCAAAAAACGAAAAAAAAAGGATAGGTGCAGAGACTCAATGGAAGCTGTTCTAACAAATGGGAGTTGACTGCGCTGGTAGAGGAATCTTTCCATGGAAACTTTCGAAAGGATGAAGGATAAACGCATCTATTGAATACTATATCAAA-----------TGGTTAATGATGGCCCAAATC------TTTTAATATGAAAA------AATGGAAAAATT-GGTGTGAATTGATTCTACGTTGAAGAAAAAATCAAATATTCATCAACTCATTCGCTCCATAGTCCGATAGAT-----AAAGAACTGATTAATCGGACGAGAATAAAGATAGAGTCCCATTCTACATG-------TCAATATCGGCAACAATGAAATTTATAGTAAGAGGAAAATCCGTCGACTTTAAAAATCGTGAGGGTTCAAGTCCCTCTATCCCCAAAAAGCCTATTTGACCCCTAAAATATTTATCCTATCCCCCC------TTAGTGGTTCCAAATTCCTTTCTCTTTCTGATTCTTTGACAAACGTATTTGGGCGTAAATGACTTTCTCTTAGCACATGTGATATAGAATACGCATTCCAAATGAA-----GCAAGGAATGCCAATGTGAATAATTCACAAAATAGCATTAAAATTATAGTACTTGGAGAAAACTTTGTAATCTCCCTTGTCCCTTTAATTGACATCGACTCCAGTCATCTAATAAAATGAGGGTGGGATGCTAC---------GGTCGGGATAGCTCAGCTGGTAGAGCAGAGGACT
>O_bas_KY623639
TACGGACTTAATTGGATTGAGCCTTGGTATGGAAACCTACTAAGTGATAACTTTCAAATTCAGAGAAACCCCGGAATTAATAAAAATGGGCAATCCTGAGCCAAATCCTGTTTTCTCAAAACAAAAGTTCAAAAAACGAAAAAAAAAGGATAGGTGCAGAGACTCAATGGAAGCTGTTCTAACAAATGGGAGTTGACTGCGCTGGTAGAGGAATCTTTCCATGGAAACTTTCGAAAGGATGAAGGATAAACGCATCTATTGAATACTATATCAAA-----------TGGTTAATGATGGCCCAAATC------TTTTAATATGAAAA------AATGGAAAAATT-GGTGTGAATTGATTCTACGTTGAAGAAAAAATCAAATATTCATCAACTCATTCGCTCCATAGTCCGATAGAT-----AAAGAACTGATTAATCGGACGAGAATAAAGATAGAGTCCCATTCTACATG-------TCAATATCGGCAACAATGAAATTTATAGTAAGAGGAAAATCCGTCGACTTTAAAAATCGTGAGGGTTCAAGTCCCTCTATCCCCAAAAAGCCTATTTGACCCCTAAAATATTTATCCTATCCCCCC------TTAGTGGTTCCAAATTCCTTTCTCTTTCTGATTCTTTGACAAACGTATTTGGGCGTAAATGACTTTCTCTTAGCACATGTGATATAGAATACGCATTCCAAATGAA-----GCAAGGAATGCCAATGTGAATAATTCACAAAATAGCATTAAAATTATAGTACTTGGAGAAAACTTTGTAATCTCCCTTGTCCCTTTAATTGACATCGACTCCAGTCATCTAATAAAATGAGGGTGGGATGCTAC---------GGTCGGGATAGCTCAGCTGGTAGAGCAGAGGACT
>O_x_afric_AJ505464
TACGGACTTAATTGGATTGAGCCTTGGTATGGAAACCTACTAAGTGATAACTTTCAAATTCAGAGAAACCCCGGAATTAATAAAAATGGGCAATCCTGAGCCAAATCCTGTTTTCTCAAAACAAAAGTTCAAAAAACGAAAAAAAAAGGATAGGTGCAGAGACTCAATGGAAGCTGTTCTAACAAATCGGAGTTGACTGCGCTGGTAGAGGAATCTTTCCATGGAAACTTTCGAAAGGATGAAGGATAAACGCATCTATTGAATACTATATCAAA-----------TGGTTAATGATGGCCCAAATC------TTTTAATATGAAAA------AATGGAAAAATT-GGTGTGAATTGATTCTACGTTGAAGAAAAAATCAAATATTCATCAACTCATTCGCTCCATAGTCCGATAGAT-----AAAGAACTGATTAATCGGACGAGAATAAAGATAGAGTCCCATTCTACATG-------TCAATATCGGCAACAATGAAATTTATAGTAAGAGGAAAATCCGTCGACTTTAAAAATCGTGAGGGTTCAAGTCCCTCTATCCCCAAAAAGCCTATTTGACCCCTAAAATATTTATCCTATCCCCCC------TTAGCGGTTCCAAATTCCTTTCTCTTTCTGATTCTTTGACAAACGTATTTGGGCGTAAATGACTTTCTCTTAGCACATGTGATATAGAATACGCATTCCAAATGAA-----GCAAGGAATGCCAATGTGAATAATTCACAAAATAGCATTAAAATTATAGTACTTGGAGAAAACTTTGTAATCTCCCTTGTCCCTTTAATTGACATCGACTCCAGTCATCTAATAAAATGAGGGTGGGATGCTAC---------GGTCGGGATAGCTCAGCTGGTAGAGCAGAGGACT
>O_x_afric_AJ505548
TACGGACTTAATTGGATTGAGCCTTGGTATGGAAACCTACTAAGTGATAACTTTCAAATTCAGAGAAACCCCGGAATTAATAAAAATGGGCAATCCTGAGCCAAATCCTGTTTTCTCAAAACAAAAGTTCAAAAAACGAAAAAAAAAGGATAGGTGCAGAGACTCAATGGAAGCTGTTCTAACAAATCGGAGTTGACTGCGCTGGTAGAGGAATCTTTCCATGGAAACTTTCGAAAGGATGAAGGATAAACGCATCTATTGAATACTATATCAAA-----------TGGTTAATGATGGCCCAAATC------TTTTAATATGAAAA------AATGGAAAAATT-GGTGTGAATTGATTCTACGTTGAAGAAAAAATCAAATATTCATCAACTCATTCGCTCCATAGTCCGATAGAT-----AAAGAACTGATTAATCGGACGAGAATAAAGATAGAGTCCCATTCTACATG-------TCAATATCGGCAACAATGAAATTTATAGTAAGAGGAAAATCCGTCGACTTTAAAAATCGTGAGGGTTCAAGTCCCTCTATCCCCAAAAAGCCTATTTGACCCCTAAAATATTTATCCTATCCCCCC------TTAGCGGTTCCAAATTCCTTTCTCTTTCTGATTCTTTGACAAACGTATTTGGGCGTAAATGACTTTCTCTTAGCACATGTGATATAGAATACGCATTCCAAATGAA-----GCAAGGAATGCCAATGTGAATAATTCACAAAATAGCATTAAAATTATAGTACTTGGAGAAAACTTTGTAATCTCCCTTGTCCCTTTAATTGACATCGACTCCAGTCATCTAATAAAATGAGGGTGGGATGCTAC---------GGTCGGGATAGCTCAGCTGGTAGAGCAGAGGACT
>O_tenuifl_Vana_MF447875
TACGGACTTAATTGGATTGAGCCTTGGTATGGAAACCTACTAAGTGATAACTTTCAAATTCAGAGAAACCCCGGAATTAATAAAAATGGGCAATCCTGAGCCAAATCCTGTTTTCTCAAAACAAAAGTTCAAAAAACGAAAAAAAAAGGATAGGTGCAGAGACTCAATGGAAGCTGTTCTAACAAATGGGAGTTGACTGCGCTGGTAGAGGAATCTTTCCATGGAAACTTTCGAAAGGATGAAGGATAAACGCATCTATTGAATACTATATCAAA-----------TGGTTAATGATGGCCCAAATC------TTTTAATATGAAAA------AATGGAAAAATT-GGTGTGAATTGATTCTACGTTGAAGAAAAAATCAAATATTCATCAACTCATTCGCTCCATAGTCCGATAGAT-----AAAGAACTGATTAATCGGACGAGAATAAAGATAGAGTCCCATTCTACATG-------TCAATATCGGCAACAATGAAATTTATAGTAAGAGGAAAATCCGTCGACTTTAAAAATCGTGAGGGTTCAAGTCCCTCTATCCCCAAAAAGCCTATTTGACCCCTAAAATATTTATCCTATCCCCCC------TTAGCGGTTCCAAATTCCTTTCTCTTTCTGATTCTTTGACAAACGTATTTGGGCGTAAATGACTTTCTCTTAGCACATGTGATATAGAATACGCATTCCAAATGAA-----GCAAGGAATGCCAATGTGAATAATTCACAAAATAGCATTAAAATTATAGTACTTGGAGAAAACTTTGTAATCTCCCTT-------TAATTGACATCGACTCCAGTCATCTAATAAAATGAGGGTGGGATGCTAC---------GGTCGGGATAGCTCAGCTGGTAGAGCAGAGGACT
>O_tenuifl_Rama_MF447876
TACGGACTTAATTGGATTGAGCCTTGGTATGGAAACCTACTAAGTGATAACTTTCAAATTCAGAGAAACCCCGGAATTAATAAAAATGGGCAATCCTGAGCCAAATCCTGTTTTCTCAAAACAAAGGTTCAAAAAACGAAAAAAAAAGGATAGGTGCAGAGACTCAATGGAAGCTGTTCTAACAAATGGGAGTTGACTGTGCTGGTAGAGGAATCTTTCCATGGAAACTTTAGAAAGGATGAAGGATAAACGCATCTATTGAATACTATATCAAA-----------TGGTTAATGATGGCCCAAATC------TTTTAATATGAAAA------AATGGAAAAATT-GGTGTGAATTGATTCTAGGTTGAAGAAAAAATAAAATATTCATCAACTCATTCGCTCCATAGTCCGATAGAT-----AAAGAACTGATTAATCGGACGAGAATAAAGATAGAGTCCCATTCTACATG-------TCAATATCGGCAACAATGAAATTTATAGTAAGAGGAAAATCCGTCGACTTTAAAAATCGTGAGGGTTCAAGTCCCTCTATCCCCAAAAAGCCTATTTGACCCCTAAAATATTTCCCCTATCCCCCC------TTAGCAGTTCCAAATTCCTTTATCTTTCTGATTCTTTGACAAACGTATTTAGGCGTAAATGACTTTCTCTTATCACATGTGATATAGAATACGCATTCCAAATGAA-----GCAAGGAATGCCAATGTGAATAATTCACAAAATAGCATTAAAATTATAGTACTTGGAGAAAACTTTGTAATCTCCCTT-------TAATTGACATCGACTCCAGTCATCTAATAAAATGAGGGTGGGATGCTAC---------GGTCGGGATAGCTCAGCTGGTAGAGCAGAGGACT
>O_tenuifl_Krishna_MF447877
TACGGACTTAATTGGATTGAGCCTTGGTATGGAAACCTACTAAGTGATAACTTTCAAATTCAGAGAAACCCCGGAATTAATAAAAATGGGCAATCCTGAGCCAAATCCTGTTTTCTCAAAACAAAGGTTCAAAAAACGAAAAAAAAAGGATAGGTGCAGAGACTCAATGGAAGCTGTTCTAACAAATGGGAGTTGACTGTGCTGGTAGAGGAATCTTTCCATGGAAACTTTAGAAAGGATGAAGGATAAACGCATCTATTGAATACTATATCAAA-----------TGGTTAATGATGGCCCAAATC------TTTTAATATGAAAA------AATGGAAAAATT-GGTGTGAATTGATTCTAGGTTGAAGAAAAAATAAAATATTCATCAACTCATTCGCTCCATAGTCCGATAGAT-----AAAGAACTGATTAATCGGACGAGAATAAAGATAGAGTCCCATTCTACATG-------TCAATATCGGCAACAATGAAATTTATAGTAAGAGGAAAATCCGTCGACTTTAAAAATCGTGAGGGTTCAAGTCCCTCTATCCCCAAAAAGCCTATTTGACCCCTAAAATATTTCCCCTATCCCCCC------TTAGCAGTTCCAAATTCCTTTATCTTTCTGATTCTTTGACAAACGTATTTAGGCGTAAATGACTTTCTCTTATCACATGTGATATAGAATACGCATTCCAAATGAA-----GCAAGGAATGCCAATGTGAATAATTCACAAAATAGCATTAAAATTATAGTACTTGGAGAAAACTTTGTAATCTCCCTT-------TAATTGACATCGACTCCAGTCATCTAATAAAATGAGGGTGGGATGCTAC---------GGTCGGGATAGCTCAGCTGGTAGAGCAGAGGACT
>O_tenuifl_MF447878
TACGGACTTAATTGGATTGAGCCTTGGTATGGAAACCTACTAAGTGATAACTTTCAAATTCAGAGAAACCCCGGAATTAATAAAAATGGGCAATCCTGAGCCAAATCCTGTTTTCTCAAAACAAAGGTTCAAAAAACGAAAAAAAAAGGATAGGTGCAGAGACTCAATGGAAGCTGTTCTAACAAATGGGAGTTGACTGTGCTGGTAGAGGAATCTTTCCATGGAAACTTTAGAAAGGATGAAGGATAAACGCATCTATTGAATACTATATCAAA-----------TGGTTAATGATGGCCCAAATC------TTTTAATATGAAAA------AATGGAAAAATT-GGTGTGAATTGATTCTAGGTTGAAGAAAAAATAAAATATTCATCAACTCATTCGCTCCATAGTCCGATAGAT-----AAAGAACTGATTAATCGGACGAGAATAAAGATAGAGTCCCATTCTACATG-------TCAATATCGGCAACAATGAAATTTATAGTAAGAGGAAAATCCGTCGACTTTAAAAATCGTGAGGGTTCAAGTCCCTCTATCCCCAAAAAGCCTATTTGACCCCTAAAATATTTCCCCTATCCCCCC------TTAGCAGTTCCAAATTCCTTTATCTTTCTGATTCTTTGACAAACGTATTTAGGCGTAAATGACTTTCTCTTATCACATGTGATATAGAATACGCATTCCAAATGAA-----GCAAGGAATGCCAATGTGAATAATTCACAAAATAGCATTAAAATTATAGTACTTGGAGAAAACTTTGTAATCTCCCTT-------TAATTGACATCGACTCCAGTCATCTAATAAAATGAGGGTGGGATGCTAC---------GGTCGGGATAGCTCAGCTGGTAGAGCAGAGGACT
>O_tenuifl_MF447879
TACGGACTTAATTGGATTGAGCCTTGGTATGGAAACCTACTAAGTGATAACTTTCAAATTCAGAGAAACCCCGGAATTAATAAAAATGGGCAATCCTGAGCCAAATCCTGTTTTCTCAAAACAAAGGTTCAAAAAACGAAAAAAAAAGGATAGGTGCAGAGACTCAATGGAAGCTGTTCTAACAAATGGGAGTTGACTGTGCTGGTAGAGGAATCTTTCCATGGAAACTTTAGAAAGGATGAAGGATAAACGCATCTATTGAATACTATATCAAA-----------TGGTTAATGATGGCCCAAATC------TTTTAATATGAAAA------AATGGAAAAATT-GGTGTGAATTGATTCTAGGTTGAAGAAAAAATAAAATATTCATCAACTCATTCGCTCCATAGTCCGATAGAT-----AAAGAACTGATTAATCGGACGAGAATAAAGATAGAGTCCCATTCTACATG-------TCAATATCGGCAACAATGAAATTTATAGTAAGAGGAAAATCCGTCGACTTTAAAAATCGTGAGGGTTCAAGTCCCTCTATCCCCAAAAAGCCTATTTGACCCCTAAAATATTTCCCCTATCCCCCC------TTAGCAGTTCCAAATTCCTTTATCTTTCTGATTCTTTGACAAACGTATTTAGGCGTAAATGACTTTCTCTTATCACATGTGATATAGAATACGCATTCCAAATGAA-----GCAAGGAATGCCAATGTGAATAATTCACAAAATAGCATTAAAATTATAGTACTTGGAGAAAACTTTGTAATCTCCCTT-------TAATTGACATCGACTCCAGTCATCTAATAAAATGAGGGTGGGATGCTAC---------GGTCGGGATAGCTCAGCTGGTAGAGCAGAGGACT
>O_tenuifl_MF447880
TACGGACTTAATTGGATTGAGCCTTGGTATGGAAACCTACTAAGTGATAACTTTCAAATTCAGAGAAACCCCGGAATTAATAAAAATGGGCAATCCTGAGCCAAATCCTGTTTTCTCAAAACAAAGGTTCAAAAAACGAAAAAAAAAGGATAGGTGCAGAGACTCAATGGAAGCTGTTCTAACAAATGGGAGTTGACTGTGCTGGTAGAGGAATCTTTCCATGGAAACTTTAGAAAGGATGAAGGATAAACGCATCTATTGAATACTATATCAAA-----------TGGTTAATGATGGCCCAAATC------TTTTAATATGAAAA------AATGGAAAAATT-GGTGTGAATTGATTCTAGGTTGAAGAAAAAATAAAATATTCATCAACTCATTCGCTCCATAGTCCGATAGAT-----AAAGAACTGATTAATCGGACGAGAATAAAGATAGAGTCCCATTCTACATG-------TCAATATCGGCAACAATGAAATTTATAGTAAGAGGAAAATCCGTCGACTTTAAAAATCGTGAGGGTTCAAGTCCCTCTATCCCCAAAAAGCCTATTTGACCCCTAAAATATTTCCCCTATCCCCCC------TTAGCAGTTCCAAATTCCTTTATCTTTCTGATTCTTTGACAAACGTATTTAGGCGTAAATGACTTTCTCTTATCACATGTGATATAGAATACGCATTCCAAATGAA-----GCAAGGAATGCCAATGTGAATAATTCACAAAATAGCATTAAAATTATAGTACTTGGAGAAAACTTTGTAATCTCCCTT-------TAATTGACATCGACTCCAGTCATCTAATAAAATGAGGGTGGGATGCTAC---------GGTCGGGATAGCTCAGCTGGTAGAGCAGAGGACT
>O_tenuifl_MF447881
TACGGACTTAATTGGATTGAGCCTTGGTATGGAAACCTACTAAGTGATAACTTTCAAATTCAGAGAAACCCCGGAATTAATAAAAATGGGCAATCCTGAGCCAAATCCTGTTTTCTCAAAACAAAGGTTCAAAAAACGAAAAAAAAAGGATAGGTGCAGAGACTCAATGGAAGCTGTTCTAACAAATGGGAGTTGACTGTGCTGGTAGAGGAATCTTTCCATGGAAACTTTAGAAAGGATGAAGGATAAACGCATCTATTGAATACTATATCAAA-----------TGGTTAATGATGGCCCAAATC------TTTTAATATGAAAA------AATGGAAAAATT-GGTGTGAATTGATTCTAGGTTGAAGAAAAAATAAAATATTCATCAACTCATTCGCTCCATAGTCCGATAGAT-----AAAGAACTGATTAATCGGACGAGAATAAAGATAGAGTCCCATTCTACATG-------TCAATATCGGCAACAATGAAATTTATAGTAAGAGGAAAATCCGTCGACTTTAAAAATCGTGAGGGTTCAAGTCCCTCTATCCCCAAAAAGCCTATTTGACCCCTAAAATATTTCCCCTATCCCCCC------TTAGCAGTTCCAAATTCCTTTATCTTTCTGATTCTTTGACAAACGTATTTAGGCGTAAATGACTTTCTCTTATCACATGTGATATAGAATACGCATTCCAAATGAA-----GCAAGGAATGCCAATGTGAATAATTCACAAAATAGCATTAAAATTATAGTACTTGGAGAAAACTTTGTAATCTCCCTT-------TAATTGACATCGACTCCAGTCATCTAATAAAATGAGGGTGGGATGCTAC---------GGTCGGGATAGCTCAGCTGGTAGAGCAGAGGACT
>O_tenuifl_KC894788
TACGGACTTAATTGGATTGAGCCTTGGTATGGAAACCTACTAAGTGATAACTTTCAAATTCAGAGAAACCCCGGAATTAATAAAAATGGGCAATCCTGAGCCAAATCCTGTTTTCTCAAAACAAAGGTTCAAAAAACGAAAAAAAAAGGATAGGTGCAGAGACTCAATGGAAGCTGTTCTAACAAATGGGAGTTGACTGTGCTGGTAGAGGAATCTTTCCATGGAAACTTTAGAAAGGATGAAGGATAAACGCATCTATTGAATACTATATCAAA-----------TGGTTAATGATGGCCCAAATC------TTTTAATATGAAAA------AATGGAAAAATT-GGTGTGAATTGATTCTAGGTTGAAGAAAAAATAAAATATTCATCAACTCATTCGCTCCATAGTCCGATAGAT-----AAAGAACTGATTAATCGGACGAGAATAAAGATAGAGTCCCATTCTACATG-------TCAATATCGGCAACAATGAAATTTATAGTAAGAGGAAAATCCGTCGACTTTAAAAATCGTGAGGGTTCAAGTCCCTCTATCCCCAAAAAGCCTATTTGACCCCTAAAATATTTCCCCTATCCCCCC------TTAGCAGTTCCAAATTCCTTTATCTTTCTGATTCTTTGACAAACGTATTTAGGCGTAAATGACTTTCTCTTATCACATGTGATATAGAATACGCATTCCAAATGAA-----GCAAGGAATGCCAATGTGAATAATTCACAAAATAGCATTAAAATTATAGTACTTGGAGAAAACTTTGTAATCTCCCTT-------TAATTGACATCGACTCCAGTCATCTAATAAAATGAGGGTGGGATGCTAC---------GGTCGGGATAGCTCAGCTGGTAGAGCAGAGGACT
>O_tenuifl_KC894787
TACGGACTTAATTGGATTGAGCCTTGGTATGGAAACCTACTAAGTGATAACTTTCAAATTCAGAGAAACCCCGGAATTAATAAAAATGGGCAATCCTGAGCCAAATCCTGTTTTCTCAAAACAAAGGTTCAAAAAACGAAAAAAAAAGGATAGGTGCAGAGACTCAATGGAAGCTGTTCTAACAAATGGGAGTTGACTGTGCTGGTAGAGGAATCTTTCCATGGAAACTTTAGAAAGGATGAAGGATAAACGCATCTATTGAATACTATATCAAA-----------TGGTTAATGATGGCCCAAATC------TTTTAATATGAAAA------AATGGAAAAATT-GGTGTGAATTGATTCTAGGTTGAAGAAAAAATAAAATATTCATCAACTCATTCGCTCCATAGTCCGATAGAT-----AAAGAACTGATTAATCGGACGAGAATAAAGATAGAGTCCCATTCTACATG-------TCAATATCGGCAACAATGAAATTTATAGTAAGAGGAAAATCCGTCGACTTTAAAAATCGTGAGGGTTCAAGTCCCTCTATCCCCAAAAAGCCTATTTGACCCCTAAAATATTTCCCCTATCCCCCC------TTAGCAGTTCCAAATTCCTTTATCTTTCTGATTCTTTGACAAACGTATTTAGGCGTAAATGACTTTCTCTTATCACATGTGATATAGAATACGCATTCCAAATGAA-----GCAAGGAATGCCAATGTGAATAATTCACAAAATAGCATTAAAATTATAGTACTTGGAGAAAACTTTGTAATCTCCCTT-------TAATTGACATCGACTCCAGTCATCTAATAAAATGAGGGTGGGATGCTAC---------GGTCGGGATAGCTCAGCTGGTAGAGCAGAGGACT
>O_tenuifl_KC894790
TACGGACTTAATTGGATTGAGCCTTGGTATGGAAACCTACTAAGTGATAACTTTCAAATTCAGAGAAACCCCGGAATTAATAAAAATGGGCAATCCTGAGCCAAATCCTGTTTTCTCAAAACAAAGGTTCAAAAAACGAAAAAAAAAGGATAGGTGCAGAGACTCAATGGAAGCTGTTCTAACAAATGGGAGTTGACTGTGCTGGTAGAGGAATCTTTCCATGGAAACTTTAGAAAGGATGAAGGATAAACGCATCTATTGAATACTATATCAAA-----------TGGTTAATGATGGCCCAAATC------TTTTAATATGAAAA------AATGGAAAAATT-GGTGTGAATTGATTCTAGGTTGAAGAAAAAATAAAATATTCATCAACTCATTCGCTCCATAGTCCGATAGAT-----AAAGAACTGATTAATCGGACGAGAATAAAGATAGAGTCCCATTCTACATG-------TCAATATCGGCAACAATGAAATTTATAGTAAGAGGAAAATCCGTCGACTTTAAAAATCGTGAGGGTTCAAGTCCCTCTATCCCCAAAAAGCCTATTTGACCCCTAAAATATTTCCCCTATCCCCCC------TTAGCAGTTCCAAATTCCTTTATCTTTCTGATTCTTTGACAAACGTATTTAGGCGTAAATGACTTTCTCTTATCACATGTGATATAGAATACGCATTCCAAATGAA-----GCAAGGAATGCCAATGTGAATAATTCACAAAATAGCATTAAAATTATAGTACTTGGAGAAAACTTTGTAATCTCCCTT-------TAATTGACATCGACTCCAGTCATCTAATAAAATGAGGGTGGGATGCTAC---------GGTCGGGATAGCTCAGCTGGTAGAGCAGAGGACT
>O_tenuifl_KC894789
TACGGACTTAATTGGATTGAGCCTTGGTATGGAAACCTACTAAGTGATAACTTTCAAATTCAGAGAAACCCCGGAATTAATAAAAATGGGCAATCCTGAGCCAAATCCTGTTTTCTCAAAACAAAGGTTCAAAAAACGAAAAAAAAAGGATAGGTGCAGAGACTCAATGGAAGCTGTTCTAACAAATGGGAGTTGACTGTGCTGGTAGAGGAATCTTTCCATGGAAACTTTAGAAAGGATGAAGGATAAACGCATCTATTGAATACTATATCAAA-----------TGGTTAATGATGGCCCAAATC------TTTTAATATGAAAA------AATGGAAAAATT-GGTGTGAATTGATTCTAGGTTGAAGAAAAAATAAAATATTCATCAACTCATTCGCTCCATAGTCCGATAGAT-----AAAGAACTGATTAATCGGACGAGAATAAAGATAGAGTCCCATTCTACATG-------TCAATATCGGCAACAATGAAATTTATAGTAAGAGGAAAATCCGTCGACTTTAAAAATCGTGAGGGTTCAAGTCCCTCTATCCCCAAAAAGCCTATTTGACCCCTAAAATATTTCCCCTATCCCCCC------TTAGCAGTTCCAAATTCCTTTATCTTTCTGATTCTTTGACAAACGTATTTAGGCGTAAATGACTTTCTCTTATCACATGTGATATAGAATACGCATTCCAAATGAA-----GCAAGGAATGCCAATGTGAATAATTCACAAAATAGCATTAAAATTATAGTACTTGGAGAAAACTTTGTAATCTCCCTT-------TAATTGACATCGACTCCAGTCATCTAATAAAATGAGGGTGGGATGCTAC---------GGTCGGGATAGCTCAGCTGGTAGAGCAGAGGACT
>O_tenuifl_KC894781
TACGGACTTAATTGGATTGAGCCTTGGTATGGAAACCTACTAAGTGATAACTTTCAAATTCAGAGAAACCCCGGAATTAATAAAAATGGGCAATCCTGAGCCAAATCCTGTTTTCTCAAAACAAAGGTTCAAAAAACGAAAAAAAAAGGATAGGTGCAGAGACTCAATGGAAGCTGTTCTAACAAATGGGAGTTGACTGTGCTGGTAGAGGAATCTTTCCATGGAAACTTTAGAAAGGATGAAGGATAAACGCATCTATTGAATACTATATCAAA-----------TGGTTAATGATGGCCCAAATC------TTTTAATATGAAAA------AATGGAAAAATT-GGTGTGAATTGATTCTAGGTTGAAGAAAAAATAAAATATTCATCAACTCATTCGCTCCATAGTCCGATAGAT-----AAAGAACTGATTAATCGGACGAGAATAAAGATAGAGTCCCATTCTACATG-------TCAATATCGGCAACAATGAAATTTATAGTAAGAGGAAAATCCGTCGACTTTAAAAATCGTGAGGGTTCAAGTCCCTCTATCCCCAAAAAGCCTATTTGACCCCTAAAATATTTCCCCTATCCCCCC------TTAGCAGTTCCAAATTCCTTTATCTTTCTGATTCTTTGACAAACGTATTTAGGCGTAAATGACTTTCTCTTATCACATGTGATATAGAATACGCATTCCAAATGAA-----GCAAGGAATGCCAATGTGAATAATTCACAAAATAGCATTAAAATTATAGTACTTGGAGAAAACTTTGTAATCTCCCTT-------TAATTGACATCGACTCCAGTCATCTAATAAAATGAGGGTGGGATGCTAC---------GGTCGGGATAGCTCAGCTGGTAGAGCAGAGGACT
>O_tenuifl_KC894791
TACGGACTTAATTGGATTGAGCCTTGGTATGGAAACCTACTAAGTGATAACTTTCAAATTCAGAGAAACCCCGGAATTAATAAAAATGGGCAATCCTGAGCCAAATCCTGTTTTCTCAAAACAAAGGTTCAAAAAACGAAAAAAAAAGGATAGGTGCAGAGACTCAATGGAAGCTGTTCTAACAAATGGGAGTTGACTGTGCTGGTAGAGGAATCTTTCCATGGAAACTTTAGAAAGGATGAAGGATAAACGCATCTATTGAATACTATATCAAA-----------TGGTTAATGATGGCCCAAATC------TTTTAATATGAAAA------AATGGAAAAATT-GGTGTGAATTGATTCTAGGTTGAAGAAAAAATAAAATATTCATCAACTCATTCGCTCCATAGTCCGATAGAT-----AAAGAACTGATTAATCGGACGAGAATAAAGATAGAGTCCCATTCTACATG-------TCAATATCGGCAACAATGAAATTTATAGTAAGAGGAAAATCCGTCGACTTTAAAAATCGTGAGGGTTCAAGTCCCTCTATCCCCAAAAAGCCTATTTGACCCCTAAAATATTTCCCCTATCCCCCC------TTAGCAGTTCCAAATTCCTTTATCTTTCTGATTCTTTGACAAACGTATTTAGGCGTAAATGACTTTCTCTTATCACATGTGATATAGAATACGCATTCCAAATGAA-----GCAAGGAATGCCAATGTGAATAATTCACAAAATAGCATTAAAATTATAGTACTTGGAGAAAACTTTGTAATCTCCCTT-------TAATTGACATCGACTCCAGTCATCTAATAAAATGAGGGTGGGATGCTAC---------GGTCGGGATAGCTCAGCTGGTAGAGCAGAGGACT
>O_tenuifl_AJ505473
TACGGACTTAATTGGATTGAGCCTTGGTATGGAAACCTACTAAGTGATAACTTTCAAATTCAGAGAAACCCCGGAATTAATAAAAATGGGCAATCCTGAGCCAAATCCTGTTTTCTCAAAACAAAGGTTCAAAAAACGAAAAAAAAAGGATAGGTGCAGAGACTCAATGGAAGCTGTTCTAACAAATGGGAGTTGACTGTGCTGGTAGAGGAATCTTTCCATGGAAACTTTAGAAAGGATGAAGGATAAACGCATCTATTGAATACTATATCAAA-----------TGGTTAATGATGGCCCAAATC------TTTTAATATGAAAA------AATGGAAAAATT-GGTGTGAATTGATTCTAGGTTGAAGAAAAAATAAAATATTCATCAACTCATTCGCTCCATAGTCCGATAGAT-----AAAGAACTGATTAATCGGACGAGAATAAAGATAGAGTCCCATTCTACATG-------TCAATATCGGCAACAATGAAATTTATAGTAAGAGGAAAATCCGTCGACTTTAAAAATCGTGAGGGTTCAAGTCCCTCTATCCCCAAAAAGCCTATTTGACCCCTAAAATATTTCCCCTATCCCCCC------TTAGCAGTTCCAAATTCCTTTATCTTTCTGATTCTTTGACAAACGTATTTAGGCGTAAATGACTTTCTCTTATCACATGTGATATAGAATACGCATTCCAAATGAA-----GCAAGGAATGCCAATGTGAATAATTCACAAAATAGCATTAAAATTATAGTACTTGGAGAAAACTTTGTAATCTCCCTT-------TAATTGACATCGACTCCAGTCATCTAATAAAATGAGGGTGGGATGCTAC---------GGTCGGGATAGCTCAGCTGGTAGAGCAGAGGACT
>O_tenuifl_KC894780
TACGGACTTAATTGGATTGAGCCTTGGTATGGAAACCTACTAAGTGATAACTTTCAAATTCAGAGAAACCCCGGAATTAATAAAAATGGGCAATCCTGAGCCAAATCCTGTTTTCTCAAAACAAAGGTTCAAAAAACGAAAAAAAAAGGATAGGTGCAGAGACTCAATGGAAGCTGTTCTAACAAATGGGAGTTGACTGTGCTGGTAGAGGAATCTTTCCATGGAAACTTTAGAAAGGATGAAGGATAAACGCATCTATTGAATACTATATCAAA-----------TGGTTAATGATGGCCCAAATC------TTTTAATATGAAAA------AATGGAAAAATT-GGTGTGAATTGATTCTAGGTTGAAGAAAAAATAAAATATTCATCAACTCATTCGCTCCATAGTCCGATAGAT-----AAAGAACTGATTAATCGGACGAGAATAAAGATAGAGTCCCATTCTACATG-------TCAATATCGGCAACAATGAAATTTATAGTAAGAGGAAAATCCGTCGACTTTAAAAATCGTGAGGGTTCAAGTCCCTCTATCCCCAAAAAGCCTATTTGACCCCTAAAATATTTCCCCTATCCCCCC------TTAGCAGTTCCAAATTCCTTTATCTTTCTGATTCTTTGACAAACGTATTTAGGCGTAAATGACTTTCTCTTATCACATGTGATATAGAATACGCATTCCAAATGAA-----GCAAGGAATGCCAATGTGAATAATTCACAAAATAGCATTAAAATTATAGTACTTGGAGAAAACTTTGTAATCTCCCTT-------TAATTGACATCGACTCCAGTCATCTAATAAAATGAGGGTGGGATGCTAC---------GGTCGGGATAGCTCAGCTGGTAGAGCAGAGGACT
>O_tenuifl_KC894784
TACGGACTTAATTGGATTGAGCCTTGGTATGGAAACCTACTAAGTGATAACTTTCAAATTCAGAGAAACCCCGGAATTAATAAAAATGGGCAATCCTGAGCCAAATCCTGTTTTCTCAAAACAAAGGTTCAAAAAACGAAAAAAAAAGGATAGGTGCAGAGACTCAATGGAAGCTGTTCTAACAAATGGGAGTTGACTGTGCTGGTAGAGGAATCTTTCCATGGAAACTTTAGAAAGGATGAAGGATAAACGCATCTATTGAATACTATATCAAA-----------TGGTTAATGATGGCCCAAATC------TTTTAATATGAAAA------AATGGAAAAATT-GGTGTGAATTGATTCTAGGTTGAAGAAAAAATAAAATATTCATCAACTCATTCGCTCCATAGTCCGATAGAT-----AAAGAACTGATTAATCGGACGAGAATAAAGATAGAGTCCCATTCTACATG-------TCAATATCGGCAACAATGAAATTTATAGTAAGAGGAAAATCCGTCGACTTTAAAAATCGTGAGGGTTCAAGTCCCTCTATCCCCAAAAAGCCTATTTGACCCCTAAAATATTTCCCCTATCCCCCC------TTAGCAGTTCCAAATTCCTTTATCTTTCTGATTCTTTGACAAACGTATTTAGGCGTAAATGACTTTCTCTTATCACATGTGATATAGAATACGCATTCCAAATGAA-----GCAAGGAATGCCAATGTGAATAATTCACAAAATAGCATTAAAATTATAGTACTTGGAGAAAACTTTGTAATCTCCCTT-------TAATTGACATCGACTCCAGTCATCTAATAAAATGAGGGTGGGATGCTAC---------GGTCGGGATAGCTCAGCTGGTAGAGCAGAGGACT
>O_tenuifl_KC894785
TACGGACTTAATTGGATTGAGCCTTGGTATGGAAACCTACTAAGTGATAACTTTCAAATTCAGAGAAACCCCGGAATTAATAAAAATGGGCAATCCTGAGCCAAATCCTGTTTTCTCAAAACAAAGGTTCAAAAAACGAAAAAAAAAGGATAGGTGCAGAGACTCAATGGAAGCTGTTCTAACAAATGGGAGTTGACTGTGCTGGTAGAGGAATCTTTCCATGGAAACTTTAGAAAGGATGAAGGATAAACGCATCTATTGAATACTATATCAAA-----------TGGTTAATGATGGCCCAAATC------TTTTAATATGAAAA------AATGGAAAAATT-GGTGTGAATTGATTCTAGGTTGAAGAAAAAATAAAATATTCATCAACTCATTCGCTCCATAGTCCGATAGAT-----AAAGAACTGATTAATCGGACGAGAATAAAGATAGAGTCCCATTCTACATG-------TCAATATCGGCAACAATGAAATTTATAGTAAGAGGAAAATCCGTCGACTTTAAAAATCGTGAGGGTTCAAGTCCCTCTATCCCCAAAAAGCCTATTTGACCCCTAAAATATTTCCCCTATCCCCCC------TTAGCAGTTCCAAATTCCTTTATCTTTCTGATTCTTTGACAAACGTATTTAGGCGTAAATGACTTTCTCTTATCACATGTGATATAGAATACGCATTCCAAATGAA-----GCAAGGAATGCCAATGTGAATAATTCACAAAATAGCATTAAAATTATAGTACTTGGAGAAAACTTTGTAATCTCCCTT-------TAATTGACATCGACTCCAGTCATCTAATAAAATGAGGGTGGGATGCTAC---------GGTCGGGATAGCTCAGCTGGTAGAGCAGAGGACT
>O_tenuifl_KC894786
TACGGACTTAATTGGATTGAGCCTTGGTATGGAAACCTACTAAGTGATAACTTTCAAATTCAGAGAAACCCCGGAATTAATAAAAATGGGCAATCCTGAGCCAAATCCTGTTTTCTCAAAACAAAGGTTCAAAAAACGAAAAAAAAAGGATAGGTGCAGAGACTCAATGGAAGCTGTTCTAACAAATGGGAGTTGACTGTGCTGGTAGAGGAATCTTTCCATGGAAACTTTAGAAAGGATGAAGGATAAACGCATCTATTGAATACTATATCAAA-----------TGGTTAATGATGGCCCAAATC------TTTTAATATGAAAA------AATGGAAAAATT-GGTGTGAATTGATTCTAGGTTGAAGAAAAAATAAAATATTCATCAACTCATTCGCTCCATAGTCCGATAGAT-----AAAGAACTGATTAATCGGACGAGAATAAAGATAGAGTCCCATTCTACATG-------TCAATATCGGCAACAATGAAATTTATAGTAAGAGGAAAATCCGTCGACTTTAAAAATCGTGAGGGTTCAAGTCCCTCTATCCCCAAAAAGCCTATTTGACCCCTAAAATATTTCCCCTATCCCCCC------TTAGCAGTTCCAAATTCCTTTATCTTTCTGATTCTTTGACAAACGTATTTAGGCGTAAATGACTTTCTCTTATCACATGTGATATAGAATACGCATTCCAAATGAA-----GCAAGGAATGCCAATGTGAATAATTCACAAAATAGCATTAAAATTATAGTACTTGGAGAAAACTTTGTAATCTCCCTT-------TAATTGACATCGACTCCAGTCATCTAATAAAATGAGGGTGGGATGCTAC---------GGTCGGGATAGCTCAGCTGGTAGAGCAGAGGACT
>O_tenuifl_KC894782
TACGGACTTAATTGGATTGAGCCTTGGTATGGAAACCTACTAAGTGATAACTTTCAAATTCAGAGAAACCCCGGAATTAATAAAAATGGGCAATCCTGAGCCAAATCCTGTTTTCTCAAAACAAAGGTTCAAAAAACGAAAAAAAAAGGATAGGTGCAGAGACTCAATGGAAGCTGTTCTAACAAATGGGAGTTGACTGTGCTGGTAGAGGAATCTTTCCATGGAAACTTTAGAAAGGATGAAGGATAAACGCATCTATTGAATACTATATCAAA-----------TGGTTAATGATGGCCCAAATC------TTTTAATATGAAAA------AATGGAAAAATT-GGTGTGAATTGATTCTAGGTTGAAGAAAAAATAAAATATTCATCAACTCATTCGCTCCATAGTCCGATAGAT-----AAAGAACTGATTAATCGGACGAGAATAAAGATAGAGTCCCATTCTACATG-------TCAATATCGGCAACAATGAAATTTATAGTAAGAGGAAAATCCGTCGACTTTAAAAATCGTGAGGGTTCAAGTCCCTCTATCCCCAAAAAGCCTATTTGACCCCTAAAATATTTCCCCTATCCCCCC------TTAGCAGTTCCAAATTCCTTTATCTTTCTGATTCTTTGACAAACGTATTTAGGCGTAAATGACTTTCTCTTATCACATGTGATATAGAATACGCATTCCAAATGAA-----GCAAGGAATGCCAATGTGAATAATTCACAAAATAGCATTAAAATTATAGTACTTGGAGAAAACTTTGTAATCTCCCTT-------TAATTGACATCGACTCCAGTCATCTAATAAAATGAGGGTGGGATGCTAC---------GGTCGGGATAGCTCAGCTGGTAGAGCAGAGGACT
>O_tenuifl_KC894783
TACGGACTTAATTGGATTGAGCCTTGGTATGGAAACCTACTAAGTGATAACTTTCAAATTCAGAGAAACCCCGGAATTAATAAAAATGGGCAATCCTGAGCCAAATCCTGTTTTCTCAAAACAAAGGTTCAAAAAACGAAAAAAAAAGGATAGGTGCAGAGACTCAATGGAAGCTGTTCTAACAAATGGGAGTTGACTGTGCTGGTAGAGGAATCTTTCCATGGAAACTTTAGAAAGGATGAAGGATAAACGCATCTATTGAATACTATATCAAA-----------TGGTTAATGATGGCCCAAATC------TTTTAATATGAAAA------AATGGAAAAATT-GGTGTGAATTGATTCTAGGTTGAAGAAAAAATAAAATATTCATCAACTCATTCGCTCCATAGTCCGATAGAT-----AAAGAACTGATTAATCGGACGAGAATAAAGATAGAGTCCCATTCTACATG-------TCAATATCGGCAACAATGAAATTTATAGTAAGAGGAAAATCCGTCGACTTTAAAAATCGTGAGGGTTCAAGTCCCTCTATCCCCAAAAAGCCTATTTGACCCCTAAAATATTTCCCCTATCCCCCC------TTAGCAGTTCCAAATTCCTTTATCTTTCTGATTCTTTGACAAACGTATTTAGGCGTAAATGACTTTCTCTTATCACATGTGATATAGAATACGCATTCCAAATGAA-----GCAAGGAATGCCAATGTGAATAATTCACAAAATAGCATTAAAATTATAGTACTTGGAGAAAACTTTGTAATCTCCCTT-------TAATTGACATCGACTCCAGTCATCTAATAAAATGAGGGTGGGATGCTAC---------GGTCGGGATAGCTCAGCTGGTAGAGCAGAGGACT
>O_tenuifl_KC894792
TACGGACTTAATTGGATTGAGCCTTGGTATGGAAACCTACTAAGTGATAACTTTCAAATTCAGAGAAACCCCGGAATTAATAAAAATGGGCAATCCTGAGCCAAATCCTGTTTTCTCAAAACAAAGGTTCAAAAAACGAAAAAAAAAGGATAGGTGCAGAGACTCAATGGAAGCTGTTCTAACAAATGGGAGTTGACTGTGCTGGTAGAGGAATCTTTCCATGGAAACTTTAGAAAGGATGAAGGATAAACGCATCTATTGAATACTATATCAAA-----------TGGTTAATGATGGCCCAAATC------TTTTAATATGAAAA------AATGGAAAAATT-GGTGTGAATTGATTCTAGGTTGAAGAAAAAATAAAATATTCATCAACTCATTCGCTCCATAGTCCGATAGAT-----AAAGAACTGATTAATCGGACGAGAATAAAGATAGAGTCCCATTCTACATG-------TCAATATCGGCAACAATGAAATTTATAGTAAGAGGAAAATCCGTCGACTTTAAAAATCGTGAGGGTTCAAGTCCCTCTATCCCCAAAAAGCCTATTTGACCCCTAAAATATTTCCCCTATCCCCCC------TTAGCAGTTCCAAATTCCTTTATCTTTCTGATTCTTTGACAAACGTATTTAGGCGTAAATGACTTTCTCTTATCACATGTGATATAGAATACGCATTCCAAATGAA-----GCAAGGAATGCCAATGTGAATAATTCACAAAATAGCATTAAAATTATAGTACTTGGAGAAAACTTTGTAATCTCCCTT-------TAATTGACATCGACTCCAGTCATCTAATAAAATGAGGGTGGGATGCTAC---------GGTCGGGATAGCTCAGCTGGTAGAGCAGAGGACT
>O_grat_grat_AJ505467
TACGGACTTAATTGGATTGAGCCTTGGTATGGAAACCTACTAAGTGATAACTTTCAAATTCAGAGAAACCCCGGAATTAATAAAAATGGGCAATCCTGAGCCAAATCCTGTTTTCTCAAAACAAAGGTTCAAAAAACGAAAAAAAAAGGATAGGTGCAGAGACTCAATGGAAGCTGTTCTAACAAATGGGAGTTGACTGCGCTGGTAGAGGAATCTTTCCATGGAAACTTTAGAAAGGATGAAGGATAAACGCATCTATTGAATACTATATCAAA-----------TGGTTAATGATGGCCCAAATC------TTTTAATATGAAAA------AATGGAAAAATT-GGTGTGAATTGATTCTACGTTGAAGAAAAAATCAAATATTCATCAACTCATTCGCTCCATAGTCCGATAGAT-----AAAGAACTGATTAATCGGACGAGAATAAAGATAGAGTCCCATTCTACATG-------TCAATATCGGCAACAATGAAATTTATAGTAAGAGGAAAATCCGTCGACTTTAAAAATCGTGAGGGTTCAAGTCCCTCTATCCCCAAAAAGCCTATTTGACCCCTAAAATATTTACCCTATCCCCCC------TTAGCGGTTCCAAATTCCTTTATCTTTCTGATTCTTTGACAAACGTATTTGGGCGTAAATGACTTTCTCTTATCACATGTGATATAGAATACGCATTCCAAATGAA-----GCAAGGAATGCCAATGTGAATAATTCACAAAATAGCATTAAAATTATAGTACTTGGAGAAAACTTTGTAATCTCCCTTGTCCCTTTAATTGACATCGACTCCAGTCATCTAATAAAATTAGGGTGGGATGCTAC---------GGTCGGGATAGCTCAGCTGGTAGAGCAGAGGACT
>O_grat_macr_AJ505468
TACGGACTTAATTGGATTGAGCCTTGGTATGGAAACCTACTAAGTGATAACTTTCAAATTCAGAGAAACCCCGGAATTAATAAAAATGGGCAATCCTGAGCCAAATCCTGTTTTCTCAAAACAAAGGTTCAAAAAACGAAAAAAAAAGGATAGGTGCAGAGACTCAATGGAAGCTGTTCTAACAAATGGGAGTTGACTGCGCTGGTAAAGGAATCTTTCCATGGAAACTTTAGAAAGGATGAAGGATAAACGCATCTATTGAATACTATATCAAA-----------TGGTTAATGATGGCCCAAATC------TTTTAATATGAAAA------AATGGAAAAATT-GGTGTGAATTGATTCTACGTTGAAGAAAAAATCAAATATTCATCAACTCATTCGCTCCATAGTCCGATAGAT-----AAAGAACTGATTAATCGGACGAGAATAAAGATAGAGTCCCATTCTACATG-------TCAATATCGGCAACAATGAAATTTATAGTAAGAGGAAAATCCGTCGACTTTAAAAATCGTGAGGGTTCAAGTCCCTCTATCCCCAAAAAGCCTATTTGACCCCTAAAATATTTACCCTATCCCCCC------TTAGCGGTTCCAAATTCCTTTATCTTTCTGATTCTTTGACAAACGTATTTGGGCGTAAATGACTTTCTCTTATCACATGTGATATAGAATACGCATTCCAAATGAA-----GCAAGGAATGCCAATGTGAATAATTCACAAAATAGCATTAAAATTATAGTACTTGGAGAAAACTTTGTAATCTCCCTTGTCCCTTTAATTGACATCGACTCCAGTCATCTAATAAAATGAGGGTGGGATGCTAC---------GGTCGGGATAGCTCAGCTGGTAGAGCAGAGGACT
>O_grat_macr_AJ505469
TACGGACTTAATTGGATTGAGCCTTGGTATGGAAACCTACTAAGTGATAACTTTCAAATTCAGAGAAACCCCGGAATTAATAAAAATGGGCAATCCTGAGCCAAATCCTGTTTTCTCAAAACAAAGATTCAAAAAACGAAAAAAAAAGGATAGGTGCAGAGACTCAATGGAAGCTGTTCTAACAAATGGGAGTTGACTGCGCTGGTAGAGGAATCTTTCCATGGAAACTTTAGAAAGGATGAAGGATAAACGCATCTATTGAATACTATATCAAA-----------TGGTTAATGATGGCCCAAATC------TTTTAATATGAAAA------AATGGAAAAATT-GGTGTGAATTGATTCTACGTTGAAGAAAAAATCAAATATTCATCAACTCATTCGCTCCATAGTCCGATAGAT-----AAAGAACTGATTAATCGGACGAGAATAAAGATAGAGTCCCATTCTACATG-------TCAATATCGGCAACAATGAAATTTATAGTAAGAGGAAAATCCGTCGACTTTAAAAATCGTGAGGGTTCAAGTCCCTCTATCCCCAAAAAGCCTATTTGACCCCTAAAATATTTACCCTATCCCCCC------TTAGCGGTTCCAAATTCCTTTATCTTTCTGATTCTTTGACAAACGTATTTGGGCGTAAATGACTTTCTCTTATCACATGTGATATAGAATACGCATTCCAAATGAA-----GCAAGGAATGCCAATGTGAATAATTCACAAAATAGCATTAAAATTATAGTACTTGGAGAAAACTTTGTAATCTCCCTTGTCCCTTTAATTGACATCGACTCCAGTCATCTAATAAAATGAGGGTGGGATGCTAC---------GGTCGGGATAGCTCAGCTGGTAGAGCAGAGGACT
>O_grat_suave_FJ593459
TACGGACTTAATTGGATTGAGCCTTGGTATGGAAACCTACTAAGTGATAACTTTCAAATTCAGAGAAACCCCGGAATTAATAAAAATGGGCAATCCTGAGCCAAATCCTGTTTTCTCAAAACAAAGGTTCAAAAAACGAAAAAAAAAGGATAGGTGCAGAGACTCAATGGAAGCTGTTCTAACAAATGGGAGTTGACTGCGCTGGTAGAGGAATCTTTCCATGGAAACTTTAGAAAGGATGAAGGATAAACGCATCTATTGAATACTATATCAAA-----------TGGTTAATGATGGCCCAAATC------TTTTAATATGAAAA------AATGGAAAAATT-GGTGTGAATTGATTCTACGTTGAAGAAAAAATCAAATATTCATCAACTCATTCGCTCCATAGTCCGATAGAT-----AAAGAACTGATTAATCGGACGAGAATAAAGATAGAGTCCCATTCTACATG-------TCAATATCGGCAACAATGAAATTTATAGTAAGAGGAAAATCCGTCGACTTTAAAAATCGTGAGGGTTCAAGTCCCTCTATCCCCAAAAAGCCTATTTGACCCCTAAAATATTTACCCTATCCCCCC------TTAGCGGTTCCAAATTCCTTTATCTTTCTGATTCTTTGACAAACGTATTTGGGCGTAAATGACTTTCTCTTATCACATGTGATATAGAATACGCATTCCAAATGAA-----GCAAGGAATGCCAATGTGAATAATTCACAAAATAGCATTAAAATTATAGTACTTGGAGAAAACTTTGTAATCTCCCTTGTCCCTTTAATTGACATCGACTCCAGTCATCTAATAAAATTAGGGTGGGATGCTAC---------GGTCGGGATAGCTCAGCTGGTAGAGCAGAGGACT
>O_lab_AJ505470
TACGGACTTAATTGGATTGAGCCTTGGTATGGAAACCTACTAAGTGATAACTTTCAAATTCAGAGAAACCCCGGAATTAATAAAAATGGGCAATCCTGAGCCAAATCCTGTTTTCTCAAAACAAAGGTTCAAAAAACGAAAAAAAAAGGATAGGTGCAGAGACTCAATGGAAGCTGTTCTAACAAATGGGAGTTGACTGCGCTGGTAGAGGAATCTTTCCATGGAAACTTTAGAAAGGATGAAGGATAAACGCATCTATTGAATACTTTATCAAA-----------TGGTTAATGATGGCCCGAATC------TTTTAATATGAAAA------AATGGAAAAATT-GGTGTGAATTGATTCTACGTTGAAGAAAAAATCGAATATTCATCAACTCATTCGCTCCATAGTCCGATAGATCTTTTAAAGAACTGATTAATCGGACGAGAATAAAGATAGAGTCCCATTCTACATG-------TCAATATCGGCAACAATGAAATTTATAGTAAGAGGAAAATCCGTCGACTTTAAAAATCGTGAGGGTTCAAGTCCCTCTATCCCCAAAAAGCCTATTTGACCCCTAAAATATTTACCCTATCCCCCC------TTAGCGGTTCCAAATTCCTTTATCTTTCTGATTCTTTGACAAACGTATTTGGGCGTAAATAACTTTCTCTTATCACATGTGATATAGAATACGCATTCCAAATGAA-----GCAAGGAATGCCAATGTGAATAATTCACAAAATAGCATTAAAATTACAGGACTTGGAGAAAACTTTGTAATCCCCCTTGTCCCTTTAATTGACATCGACTCCAGTCATCTAATAAAATGAGGGTGGGATGCTAC---------GGTCGGGATAGCTCAGCTGGTAGAGCAGAGGACT
>O_lab_AJ505471
TACGGACTTAATTGGATTGAGCCTTGGTATGGAAACCTACTAAGTGATAACTTTCAAATTCAGAGAAACCCCGGAATTAATAAAAATGGGCAATCCTGAGCCAAATCCTGTTTTCTCAAAACAAAGGTTCAAAAAACGAAAAAAAAAGGATAGGTGCAGAGACTCAATGGAAGCTGTTCTAACAAATGGGAGTTGACTGCGCTGGTAGAGGAATCTTTCCATGGAAACTTTAGAAAGGATGAAGGATAAACGCATCTATTGAATACTTTATCAAA-----------TGGTTAATGATGGCCCGAATC------TTTTAATATGAAAA------AATGGAAAAATT-GGTGTGAATTGATTCTACGTTGAAGAAAAAATCGAATATTCATCAACTCATTCGCTCCATAGTCCGATAGATCTTTTAAAGAACTGATTAATCGGACGAGAATAAAGATAGAGTCCCATTCTACATG-------TCAATATCGGCAACAATGAAATTTATAGTAAGAGGAAAATCCGTCGACTTTAAAAATCGTGAGGGTTCAAGTCCCTCTATCCCCAAAAAGCCTATTTGACCCCTAAAATATTTACCCTATCCCCCC------TTAGCGGTTCCAAATTCCTTTATCTTTCTGATTCTTTGACAAACGTATTTGGGCGTAAATAACTTTCTCTTATCACATGTGATATAGAATACGCATTCCAAATGAA-----GCAAGGAATGCCAATGTGAATAATTCACAAAATAGCATTAAAATTACAGGACTTGGAGAAAACTTTGTAATCCCCCTTGTCCCTTTAATTGACATCGACTCCAGTCATCTAATAAAATGAGGGTGGGATGCTAC---------GGTCGGGATAGCTCAGCTGGTAGAGCAGAGGACT
>O_serr_AJ505472
TACGGACTTAATTGGATTGAGCCTTGGTATGGAAACCTACTAAGTGATAACTTTCAAATTCAGAGAAACCCCGGAATTAATAAAAATGGGCAATCCTGAGCCAAATCCTGTTTTCTCAAAACAAAGGTTCAAAAAACGAAAAAAAAAGGATAGGTGCAGAGACTCAATGGAAGCTGTTCTAACAAATGGGAGTTGACTGCGCTGGTAGAGGAATCTTTCCATGGAAACTTTAGAAAGGATGAAGGATAAACGCATCTATTGAATACTTTATCAAA-----------TGGTTAATGATGGCCCGAATC------TTTTAATATGAAAA------AATGGAAAAATT-GGTGTGAATTGATTCTACGTTGAAGAAAAAATCGAATATTCATCAACTCATTCGCTCCATAGTCCGATAGATCTTTTAAAGAACTGATTAATCGGACGAGAATAAAGATAGAGTCCCATTCTACATG-------TCAATATCGGCAACAATGAAATTTATAGTAAGAGGAAAATCCGTCGACTTTAAAAATCGTGAGGGTTCAAGTCCCTCTATCCCCAAAAAGCCTATTTGACCCCTAAAATATTTACCCTATCCCCCC------TTAGCGGTTCCAAATTCCTTTATCTTTCTGATTCTTTGACAAACGTATTTGGGCGTAAATAACTTTCTCTTATCACATGTGATATAGAATACGCATTCCAAATGAA-----GCAAGGAATGCCAATGTGAATAATTCACAAAATAGCATTAAAATTACAGGACTTGGAGAAAACTTTGTAATCCCCCTTGTCCCTTTAATTGACATCGACTCCAGTCATCTAATAAAATGAGGGTGGGATGCTAC---------GGTCGGGATAGCTCAGCTGGTAGAGCAGAGGACT
>O_selloi_AJ505542
TACGGACTTAATTGGATTGAGCCTTGGTATGGAAACCTACTAAGTGATAACTTTCAAATTCAGAGAAACCCCGGAATTAATAAAAATGGGCAATCCTGAGCCAAATCCTGTTTTCTCAAAACAAAGGTTCAAAAAACGAAAAAAAAAGGATAGGTGCAGAGACTCAATGGAAGCTGTTCTAACAAATGGGAGTTGACTGCGCTGGTAGAGGAATCTTTCCATGGAAACTTTAGAAAGGATGAAGGATAAACGCATCTATTGAATACTATATCAAAATCAAA-----TGGTTAATGATGGCCCAAATC------TTTTAATATGAAAA------AATGGAAAAATT-GGTGTGAATTGATTCTACGTTGAAGAAAAAATCAAATATTCATCAACTCATTCGCTCCATAGTCCGATAGAT-----AAAGAACTGATTAATCGGACGAGAATAAAGATAGAGTCCCATTCTACATG-------TCAATATCGGCAACAATGAAATTTATAGTAAGAGGAAAATCCGTCGACTTTAAAAATCGTGAGGGTTCAAGTCCCTCTATCCCCAAAAAGCCTATTTGACCCCTAAAATATTTACCCTATCCCCCC------TTAGCGGTTCCAAATTCCTTTATCTTTCTGATTCTTTGACAAACGTATTTGGGCGTAAATGACTTTCTCTTATCACATGTGATATAGAATACGCATTCCAAATGAA-----GCAAGGAATGCCAATGTGAATAATTCACAAAATAGCATTCAAATTCTAGTACTTGGAGAAAACTTTGTAATCTCCCTTGTCCCTTTAATTGACATCAACTCCAGTCATCTAATAAAATTAGGGTGGGATGCTAC---------GGTCGGGATAGCTCAGCTGGTAGAGCAGAGGACT
>Hanceola_sinensis_FJ593414
TACGGACTTAATTGGATTGAGCCTTGGTATGGAAACCTACTAAGTGATAACTTTCAAATTCAGAGAAACCCCGGAATTAATAAAAATGGGCAATCCTGAGCCAAATCCTGTTTTCTCAAAACAAAGGTTCAAAAAACGAAAAAAAAAGGATAGGTGCAGAGACTCAATGGAAGCTGTTCTAACAAATGGGAGTTGACTGCGCTGGTAGAGGAATCTTTCCATGGAAACTTTAGAAAGGATGAAGGATAAACGCATCTATTGAATACTATATCAAA-----------TGGTTAATGATGGCCCGAATC------TTTTAATATGAAAA------AATGGAAAAATT-GGTGTGAATTGATTCTACGTTGAAGAAAAAATCGAATATTCATCAACTCATTCGCTCCATAGTCCGATAGATCTTTTAAAGAACTGATTAATCGGACGAGAATAAAGATAGAGTCCCATTCTACATGCTACATGTCAATATCGGCAACAATGAAATTTATAGTAAGAGGAAAATCCGTCGACTTTAAAAATCGTGAGGGTTCAAGTCCCTCTATCCCCAAAAAGCCTATTTGACCCCTAAAATATTTACCCTATCCCCCCTTTTCGTTAGCGGTTCCAAATTCCTTTATCTTTCTGATTCTTTGACAAACGTATTTGGGCGTAAATGACTTTCTCTTATCACATGTGATATAGAATACACATTCCAAATGAA-----GCAAGGAATGCCAATGTGAATAATTCACAAAATAGCATTAAAATTACAGGACTTGGAGAAAACTTTGTAATCCCCCTTGTCCCTTTAATTGACATCGACTCCAGTCATCTAATAAAATGAGGGTGGGATGCTACATTGGAAATGGTCGGGATAGCTCAGCTGGTAGAGCAGAGGACT
>Nepeta_cataria_JF301391
TACGGACTTAATTGGATTGAGCCTTGGTATGGAAACCTACTAAGTGATAACTTTCAAATTCAGAGAAACCCTGGAATTAAAAAAAATGGGCAATCCTGAGCCAAATCCTGTTTTCTCAAAGCAAA----------------------GGATAGGTGCAGAGACTCAATGGAAGCTGTTCTAACAAAT-GGAGTTGACTGCGCCGGTAGAGGAATCTTTCCGTGGAAACTTTAGAAAGGA-------TAAACGCATCTATTGAATACTATATCAAATGATTAATAAATGATTAATGTTGGCCCGAATCCCTTTTTTTTAATATGAAAATGAAAAAATGGAAAAAATAGGTGTGAATTTATTCTACGTTGAAGAAAAAATCGAATATTCATCAACTCATTCACTCCATAGTCCGATAGATCTTTTAAATAACTGATTAATCCGACGAGAATAAAGATAGAGTCCCATTCTACATGCTACATGTCAATACCGGCAACAATGAAATTTATAGTAATAGGAAAATCCGTCGACTTTAAAAATCGTGAGGGTTCAAGTCCCTCTATCCCCAAAAAGCCTATTTGACCCCTAAAATAGTTACCCTATCGCCCTTTTTCGTTAGCGGTTCGAAATTCCCTTATCCTTCTGATTCTTTGACAAACGTATTTTGGTATAAAGTACTTTCTCTTATCACATGTGATATAGAATACACATTACAAATGAAATGAAGCAAGGAATGCCGATATGAATGA--------ATAGCATTGAAATTACAGGACTTGGAGAAAACTTTGTAATCCCCCGTGTCCCTTTAATTGACATCGACTCCAGTCATCTAATAAAATGGGGGTGGGATGCTACATTGGAAATGGTCGGGATAGCTCAGCTGGTAAAGCAGAGGACT
