# Supplementary material for: Product authenticity versus globalisation—The Tulsi case
Source: PLoS One. 2018 Nov 26;13(11):e0207763. doi: 10.1371/journal.pone.0207763 (PMC6261265; doi:10.1371/journal.pone.0207763)
Supplement: S4 Appendix — (TXT) [file pone.0207763.s009.txt]

>O_bas_MF784535
TCCGCCCCACTATTCTAAAA------AAGTAAATTTTC------TATTTATTTACGAATTCACTTTTTGAATTT---TTTTTTTTTCAAAATTGTAAAACAAAAGCAAAAGATAGAATTTCAATCATTTTTTTATCTTCTTGCTTTT------ATGGAAAGAAAAGTCTAGGTAAGTCCAATACTACTAGAAAAATACAAAAGGACTTCTAATTGAAAATAAAAGAAAGGAGCAATAAACCCTCTTTTGATAGAACAAGAAAGGGTTTATTGCTCCTTATATTTATCTAT-----ATTTCAAAAACTTCTACACACCAAGAACAAGTTTTAGCCAT
>O_bas_KY623639
TCCGCCCCACTATTCTAAAA------AAGTAAATTTTC------TATTTATTTACGAATTCACTTTTTGAATTT---TTTTTTTTTCAAAATTGTAAAACAAAAGCAAAAGATAGAATTTCAATCATTTTTTTATCTTCTTGCTTTT------ATGGAAAGAAAAGTCTAGGTAAGTCCAATACTACTAGAAAAATACAAAAGGACTTCTAATTGAAAATAAAAGAAAGGAGCAATAAACCCTCTTTTGATAGAACAAGAAAGGGTTTATTGCTCCTTATATTTATCTAT-----ATTTCAAAAACTTCTACACACCAAGAACAAGTTTTAGCCAT
>O_bas_KX096042
TCCGCCCCACTATTCTAAAA------AAGTAAATTTTC------TATTTATTTACGAATTCACTTTTTGAATTTGAATTTTTTTTTCAAAATTGTAAAACAAAAGCAAAAGATAGAATTTCAATCATTTTTTTATCTTCTTGCTTTT------ATGGAAAGAAAAGTCTAGGTAAGTCCAATACTACTAGAAAAATACAAAAGGACTTCTAATTGAAAATAAAAGAAAGGAGCAATAAACCCTCTTTTGATAGAACAAGAAAGGGTTTATTGCTCCTTATATTTATCTAT-----ATTTCAAAAACTTCTACACACCAAGAACAAGTCTTAGCCAT
>O_bas_KF855613
TCCGCCCCACTATTCTAAAA------AAGTAAATTTTC------TATTTATTTACGAATTCACTTTTTGAATTTGAATTTTTTTTTCAAAATTGTAAAACAAAAGCAAAAGATAGAATTTCAATCATTTTTTTATCTTCTTGCTTTT------ATGGAAAGAAAAGTCTAGGTAAGTCCAATACTACTAGAAAAATACAAAAGGACTTCTAATTGAAAATAAAAGAAAGGAGCAATAAACCCTCTTTTGATAGAACAAGAAAGGGTTTATTGCTCCTTATATTTATCTAT-----ATTTCAAAAACTTCTACACACCAAGAACAAGTCTTAGCCAT
>O_bas_purpur_JX294427
TCCGCCCCACTATTCTAAAA------AAGTAAATTTTC------TATTTATTTACGAATTCACTTTTTGAATTT---TTTTTTTTTCAAAATTGTAAAACAAAAGCAAAAGATAGAATTTCAATCATTTTTTTATCTTCTTGCTTTT------ATGGAAAGAAAAGTCTAGGTAAGTCCAATACTACTAGAAAAATACAAAAGGACTTCTAATTGAAAATAAAAGAAAGGAGCAATAAACCCTCTTTTGATAGAACAAGAAAGGGTTTATTGCTCCTTATATTTATCTAT-----ATTTCAAAAACTTCTACACACCAAGAACAAGTTTTAGCCAT
>O_bas_KX953731
TCCGCCCCACTATTCTAAAA------AAGTAAATTTTC------TATTTATTTACGAATTCACTTTTTGAATTT---TTTTTTTTTCAAAATTGTAAAACAAAAGCAAAAGATAGAATTTCAATCATTTTTTTATCTTCTTGCTTTT------ATGGAAAGAAAAGTCTAGGTAAGTCCAATACTACTAGAAAAATACAAAAGGACTTCTAATTGAAAATAAAAGAAAGGAGCAATAAACCCTCTTTTGATAGAACAAGAAAGGGTTTATTGCTCCTTATATTTATCTAT-----ATTTCAAAAACTTCTACACACCAAGAACAAGTTTTAGCCAT
>O_bas_KX953730
TCCGCCCCACTATTCTAAAA------AAGTAAATTTTC------TATTTATTTACGAATTCACTTTTTGAATTT---TTTTTTTTTCAAAATTGTAAAACAAAAGCAAAAGATAGAATTTCAATCATTTTTTTATCTTCTTGCTTTT------ATGGAAAGAAAAGTCTAGGTAAGTCCAATACTACTAGAAAAATACAAAAGGACTTCTAATTGAAAATAAAAGAAAGGAGCAATAAACCCTCTTTTGATAGAACAAGAAAGGGTTTATTGCTCCTTATATTTATCTAT-----ATTTCAAAAACTTCTACACACCAAGAACAAGTTTTAGCCAT
>O_bas_KX953729
TCCGCCCCACTATTCTAAAA------AAGTAAATTTTC------TATTTATTTACGAATTCACTTTTTGAATTT---TTTTTTTTTCAAAATTGTAAAACAAAAGCAAAAGATAGAATTTCAATCATTTTTTTATCTTCTTGCTTTT------ATGGAAAGAAAAGTCTAGGTAAGTCCAATACTACTAGAAAAATACAAAAGGACTTCTAATTGAAAATAAAAGAAAGGAGCAATAAACCCTCTTTTGATAGAACAAGAAAGGGTTTATTGCTCCTTATATTTATCTAT-----ATTTCAAAAACTTCTACACACCAAGAACAAGTTTTAGCCAT
>O_bas_KX953728
TCCGCCCCACTATTCTAAAA------AAGTAAATTTTC------TATTTATTTACGAATTCACTTTTTGAATTT---TTTTTTTTTCAAAATTGTAAAACAAAAGCAAAAGATAGAATTTCAATCATTTTTTTATCTTCTTGCTTTT------ATGGAAAGAAAAGTCTAGGTAAGTCCAATACTACTAGAAAAATACAAAAGGACTTCTAATTGAAAATAAAAGAAAGGAGCAATAAACCCTCTTTTGATAGAACAAGAAAGGGTTTATTGCTCCTTATATTTATCTAT-----ATTTCAAAAACTTCTACACACCAAGAACAAGTTTTAGCCAT
>O_bas_FR726121
TCCGCCCCACTATTCTAAAA------AAGTAAATTTTC------TATTTATTTACGAATTCACTTTTTGAATTT---TTTTTTTTTCAAAATTGTAAAACAAAAGCAAAAGATAGAATTTCAATCATTTTTTTATCTTCTTGCTTTT------ATGGAAAGAAAAGTCTAGGTAAGTCCAATACTACTAGAAAAATACAAAAGGACTTCTAATTGAAAATAAAAGAAAGGAGCAATAAACCCTCTTTTGATAGAACAAGAAAGGGTTTATTGCTCCTTATATTTATCTAT-----ATTTCAAAAACTTCTACACACCAAGAACAAGTTTTAGCCAT
>O_bas_FR726106
TCCGCCCCACTATTCTAAAA------AAGTAAATTTTC------TATTTATTTACGAATTCACTTTTTGAATTT---TTTTTTTTTCAAAATTGTAAAACAAAAGCAAAAGATAGAATTTCAATCATTTTTTTATCTTCTTGCTTTT------ATGGAAAGAAAAGTCTAGGTAAGTCCAATACTACTAGAAAAATACAAAAGGACTTCTAATTGAAAATAAAAGAAAGGAGCAATAAACCCTCTTTTGATAGAACAAGAAAGGGTTTATTGCTCCTTATATTTATCTAT-----ATTTCAAAAACTTCTACACACCAAGAACAAGTTTTAGCCAT
>O_bas_FR726107
TCCGCCCCACTATTCTAAAA------AAGTAAATTTTC------TATTTATTTACGAATTCACTTTTTGAATTT---TTTTTTTTTCAAAATTGTAAAACAAAAGCAAAAGATAGAATTTCAATCATTTTTTTATCTTCTTGCTTTT------ATGGAAAGAAAAGTCTAGGTAAGTCCAATACTACTAGAAAAATACAAAAGGACTTCTAATTGAAAATAAAAGAAAGGAGCAATAAACCCTCTTTTGATAGAACAAGAAAGGGTTTATTGCTCCTTATATTTATCTAT-----ATTTCAAAAACTTCTACACACCAAGAACAAGTTTTAGCCAT
>O_bas_FR726108
TCCGCCCCACTATTCTAAAA------AAGTAAATTTTC------TATTTATTTACGAATTCACTTTTTGAATTT---TTTTTTTTTCAAAATTGTAAAACAAAAGCAAAAGATAGAATTTCAATCATTTTTTTATCTTCTTGCTTTT------ATGGAAAGAAAAGTCTAGGTAAGTCCAATACTACTAGAAAAATACAAAAGGACTTCTAATTGAAAATAAAAGAAAGGAGCAATAAACCCTCTTTTGATAGAACAAGAAAGGGTTTATTGCTCCTTATATTTATCTAT-----ATTTCAAAAACTTCTACACACCAAGAACAAGTTTTAGCCAT
>O_bas_KU666423
TCCGCCCCACTATTCTAAAA------AAGTAAATTTTC------TATTTATTTACGAATTCACTTTTTGAATTT---TTTTTTTTTCAAAATTGTAAAACAAAAGCAAAAGATAGAATTTCAATCATTTTTTTATCTTCTTGCTTTT------ATGGAAAGAAAAGTCTAGGTAAGTCCAATACTACTAGAAAAATACAAAAGGACTTCTAATTGAAAATAAAAGAAAGGAGCAATAAACCCTCTTTTGATAGAACAAGAAAGGGTTTATTGCTCCTTATATTTATCTAT-----ATTTCAAAAACTTCTACACACCAAGAACAAGTTTTAGCCAT
>O_bas_KP218939
TCCGCCCCACTATTCTAAAA------AAGTAAATTTTC------TATTTATTTACGAATTCACTTTTTGAATTTGAATTTTTTTTTCAAAATTGTAAAACAAAAGCAAAAGATAGAATTTCAATCATTTTTTTATCTTCTTGCTTTT------ATGGAAAGAAAAGTCTAGGTAAGTCCAATACTACTAGAAAAATACAAAAGGACTTCTAATTGAAAATAAAAGAAAGGAGCAATAAACCCTCTTTTGATAGAACAAGAAAGGGTTTATTGCTCCTTATATTTATCTAT-----ATTTCAAAAACTTCTACACACCAAGAACAAGTCTTAGCCAT
>O_americ_MF784536
TCCGCCCCACTATTCTAAAA------AAGTAAATTTTC------TATTTATTTACGAATTCACTTTTTGAATTTGAATTTTTTTTTCAAAATTGTAAAACAAAAGCAAAAGATAGAATTTCAATCATTTTTTTATCTTCTTGCTTTT------ATGGAAAGAAAAGTCTAGGTAAGTCCAATACTACTAGAAAAATACAAAAGGACTTCTAATTGAAAATAAAAGAAAGGAGCAATAAACCCTCTTTTGATAGAACAAGAAAGGGTTTATTGCTCCTTATATTTATCTAT-----ATTTCAAAAACTTCTACACACCAAGAACAAGTCTTAGCCAT
>O_x_afric_MF784537
TCCGCCCCACTATTCTAAAA------AAGTAAATTTTC------TATTTATTTACGAATTCACTTTTTGAATTT---TTTTTTTTTCAAAATTGTAAAACAAAAGCAAAAGATAGAATTTCAATCATTTTTTTATCTTCTTGCTTTT------ATGGAAAGAAAAGTCTAGGTAAGTCCAATACTACTAGAAAAATACAAAAGGACTTCTAATTGAAAATAAAAGAAAGGAGCAATAAACCCTCTTTTGATAGAACAAGAAAGGGTTTATTGCTCCTTATATTTATCTAT-----ATTTCAAAAACTTCTACACACCAAGAACAAGTTTTAGCCAT
>O_x_afric_MF784538
TCCGCCCCACTATTCTAAAA------AAGTAAATTTTC------TATTTATTTACGAATTCACTTTTTGAATTT---TTTTTTTTTCAAAATTGTAAAACAAAAGCAAAAGATAGAATTTCAATCATTTTTTTATCTTCTTGCTTTT------ATGGAAAGAAAAGTCTAGGTAAGTCCAATACTACTAGAAAAATACAAAAGGACTTCTAATTGAAAATAAAAGAAAGGAGCAATAAACCCTCTTTTGATAGAACAAGAAAGGGTTTATTGCTCCTTATATTTATCTAT-----ATTTCAAAAACTTCTACACACCAAGAACAAGTTTTAGCCAT
>O_x_afric_JX294428
TCCGCCCCACTATTCTAAAA------AAGTAAATTTTC------TATTTATTTACGAATTCACTTTTTGAATTTGAATTTTTTTTTCAAAATTGTAAAACAAAAGCAAAAGATAGAATTTCAATCATTTTTTTATCTTCTTGCTTTT------ATGGAAAGAAAAGTCTAGGTAAGTCCAATACTACTAGAAAAATACAAAAGGACTTCTAATTGAAAATAAAAGAAAGGAGCAATAAACCCTCTTTTGATAGAACAAGAAAGGGTTTATTGCTCCTTATATTTATCTAT-----ATTTCAAAAACTTCTACACACCAAGAACAAGTCTTAGCCAT
>O_x_afric_JX262182
TCCGCCCCACTATTCTAAAA------AAGTAAATTTTC------TATTTATTTACGAATTCACTTTTTGAATTTGAATTTTTTTTTCAAAATTGTAAAACAAAAGCAAAAGATAGAATTTCAATCATTTTTTTATCTTCTTGCTTTT------ATGGAAAGAAAAGTCTAGGTAAGTCCAATACTACTAGAAAAATACAAAAGGACTTCTAATTGAAAATAAAAGAAAGGAGCAATAAACCCTCTTTTGATAGAACAAGAAAGGGTTTATTGCTCCTTATATTTATCTAT-----ATTTCAAAAACTTCTACACACCAAGAACAAGTCTTAGCCAT
>O_x_afric_KU707910
TCCGCCCCACTATTCTAAAA------AAGTAAATTTTC------TATTTATTTACGAATTCACTTTTTGAATTTGAATTTTTTTTTCAAAATTGTAAAACAAAAGCAAAAGATAGAATTTCAATCATTTTTTTATCTTCTTGCTTTT------ATGGAAAGAAAAGTCTAGGTAAGTCCAATACTACTAGAAAAATACAAAAGGACTTCTAATTGAAAATAAAAGAAAGGAGCAATAAACCCTCTTTTGATAGAACAAGAAAGGGTTTATTGCTCCTTATATTTATCTAT-----ATTTCAAAAACTTCTACACACCAAGAACAAGTTTTAGCCAT
>O_kilim_MF784539
TCCGCCCCACTATTCTAAAA------AAGTAAATTTTC------TATTTATTTACGAATTCACTTTTTGAATTT---TTTTTTTTTCAAAATTGTAAAACAAAAGCAAAAGATAGAATTTCAATCATTTTTTTATCTTCTTGCTTTT------ATGGAAAGAAAAGTCTAGGTAAGTCCAATACTACTAGAAAAATACAAAAGGACTTCTAATTGAAAATAAAAGAAAGGAGCAATAAACCCTCTTTTGATAGAACAAGAAAGGGTTTATTGCTCCTTATATTTATCTAT-----ATTTCAAAAACTTCTACACACCAAGAACAAGTCTTAGCCAT
>O_kilim_JX262180
TCCGCCCCACTATTCTAAAA------AAGTAAATTTTC------TATTTATTTACGAATTCACTTTTTGAATTT---TTTTTTTTTCAAAATTGTAAAACAAAAGCAAAAGATAGAATTTCAATCATTTTTTTATCTTCTTGCTTTT------ATGGAAAGAAAAGTCTAGGTAAGTCCAATACTACTAGAAAAATACAAAAGGACTTCTAATTGAAAATAAAAGAAAGGAGCAATAAACCCTCTTTTGATAGAACAAGAAAGGGTTTATTGCTCCTTATATTTATCTAT-----ATTTCAAAAACTTCTACACACCAAGAACAAGTCTTAGCCAT
>O_tenuifl_MF784540
TCCGCCCCTCTACTCTAAAATCTAAAAAGAAAATTTTC------TATTTATTTACGAATTCACTTTTTCAATTTGAATTTTTTTTGCAAAATTGTAAAACAAAAG------ATAAAATTTCAATCATTTTTTTATCTTCTTTCTTTT------ATGGAAAGAAAAGTCTAGGTAAGTCCAATACTACTAGAAAAATAGAAAAGGACTCATAATTGAAAAGAAAAGAAAGGAGCAATAAACCCTCTTTTGATAGAACAAGAAAGGGTTTATTGCTCCTTATATTTATCTAT-----ATTTCAAAAACTTCTACACACCAAGAACAAGTCTTAGCCAT
>O_tenuifl_MF784541
TCCGCCCCTCTACTCTAAAATCTAAAAAGAAAATTTTC------TATTTATTTACGAATTCACTTTTTCAATTTGAATTTTTTTTGCAAAATTGTAAAACAAAAG------ATAAAATTTCAATCATTTTTTTATCTTCTTTCTTTT------ATGGAAAGAAAAGTCTAGGTAAGTCCAATACTACTAGAAAAATAGAAAAGGACTCATAATTGAAAAGAAAAGAAAGGAGCAATAAACCCTCTTTTGATAGAACAAGAAAGGGTTTATTGCTCCTTATATTTATCTAT-----ATTTCAAAAACTTCTACACACCAAGAACAAGTCTTAGCCAT
>O_tenuifl_MF784542
TCCGCCCCTCTACTCTAAAATCTAAAAAGAAAATTTTC------TATTTATTTACGAATTCACTTTTTCAATTTGAATTTTTTTTGCAAAATTGTAAAACAAAAG------ATAAAATTTCAATCATTTTTTTATCTTCTTTCTTTT------ATGGAAAGAAAAGTCTAGGTAAGTCCAATACTACTAGAAAAATAGAAAAGGACTCATAATTGAAAAGAAAAGAAAGGAGCAATAAACCCTCTTTTGATAGAACAAGAAAGGGTTTATTGCTCCTTATATTTATCTAT-----ATTTCAAAAACTTCTACACACCAAGAACAAGTCTTAGCCAT
>O_tenuifl_Rama_MF784543
TCCGCCCCTCTACTCTAAAATCTAAAAAGAAAATTTTC------TATTTATTTACGAATTCACTTTTTCAATTTGAATTTTTTTTGCAAAATTGTAAAACAAAAG------ATAAAATTTCAATCATTTTTTTATCTTCTTTCTTTT------ATGGAAAGAAAAGTCTAGGTAAGTCCAATACTACTAGAAAAATAGAAAAGGACTCATAATTGAAAAGAAAAGAAAGGAGCAATAAACCCTCTTTTGATAGAACAAGAAAGGGTTTATTGCTCCTTATATTTATCTAT-----ATTTCAAAAACTTCTACACACCAAGAACAAGTCTTAGCCAT
>O_tenuifl_Rama_KU057260
TCCGCCCCTCTACTCTAAAATCTAAAAAGAAAATTTTC------TATTTATTTACGAATTCACTTTTTCAATTTGAATTTTTTTTGCAAAATTGTAAAACAAAAG------ATAAAATTTCAATCATTTTTTTATCTTCTTTCTTTT------ATGGAAAGAAAAGTCTAGGTAAGTCCAATACTACTAGAAAAATAGAAAAGGACTCATAATTGAAAAGAAAAGAAAGGAGCAATAAACCCTCTTTTGATAGAACAAGAAAGGGTTTATTGCTCCTTATATTTATCTAT-----ATTTCAAAAACTTCTACACACCAAGAACAAGTCTTAGCCAT
>O_tenuifl_Rama_JX262183
TCCGCCCCTCTACTCTAAAATCTAAAAAGAAAATTTTC------TATTTATTTACGAATTCACTTTTTCAATTTGAATTTTTTTTGCAAAATTGTAAAACAAAAG------ATAAAATTTCAATCATTTTTTTATCTTCTTTCTTTT------ATGGAAAGAAAAGTCTAGGTAAGTCCAATACTACTAGAAAAATAGAAAAGGACTCATAATTGAAAAGAAAAGAAAGGAGCAATAAACCCTCTTTTGATAGAACAAGAAAGGGTTTATTGCTCCTTATATTTATCTAT-----ATTTCAAAAACTTCTACACACCAAGAACAAGTCTTAGCCAT
>O_tenuifl_Rama_KT338799
TCCGCCCCTCTACTCTAAAATCTAAAAAGAAAATTTTC------TATTTATTTACGAATTCACTTTTTCAATTTGAATTTTTTTTGCAAAATTGTAAAACAAAAG------ATAAAATTTCAATCATTTTTTTATCTTCTTTCTTTT------ATGGAAAGAAAAGTCTAGGTAAGTCCAATACTACTAGAAAAATAGAAAAGGACTCATAATTGAAAAGAAAAGAAAGGAGCAATAAACCCTCTTTTGATAGAACAAGAAAGGGTTTATTGCTCCTTATATTTATCTAT-----ATTTCAAAAACTTCTACACACCAAGAACAAGTCTTAGCCAT
>O_tenuifl_Krishna_MF784544
TCCGCCCCTCTACTCTAAAATCTAAAAAGAAAATTTTC------TATTTATTTACGAATTCACTTTTTCAATTTGAATTTTTTTTGCAAAATTGTAAAACAAAAG------ATAAAATTTCAATCATTTTTTTATCTTCTTTCTTTT------ATGGAAAGAAAAGTCTAGGTAAGTCCAATACTACTAGAAAAATAGAAAAGGACTCATAATTGAAAAGAAAAGAAAGGAGCAATAAACCCTCTTTTGATAGAACAAGAAAGGGTTTATTGCTCCTTATATTTATCTAT-----ATTTCAAAAACTTCTACACACCAAGAACAAGTCTTAGCCAT
>O_tenuifl_Krishna_JX262184
TCCGCCCCTCTACTCTAAAATCTAAAAAGAAAATTTTC------TATTTATTTACGAATTCACTTTTTCAATTTGAATTTTTTTTGCAAAATTGTAAAACAAAAG------ATAAAATTTCAATCATTTTTTTATCTTCTTTCTTTT------ATGGAAAGAAAAGTCTAGGTAAGTCCAATACTACTAGAAAAATAGAAAAGGACTCATAATTGAAAAGAAAAGAAAGGAGCAATAAACCCTCTTTTGATAGAACAAGAAAGGGTTTATTGCTCCTTATATTTATCTAT-----ATTTCAAAAACTTCTACACACCAAGAACAAGTCTTAGCCAT
>O_tenuifl_Krishna_KT338800
TCCGCCCCTCTACTCTAAAATCTAAAAAGAAAATTTTC------TATTTATTTACGAATTCACTTTTTCAATTTGAATTTTTTTTGCAAAATTGTAAAACAAAAG------ATAAAATTTCAATCATTTTTTTATCTTCTTTCTTTT------ATGGAAAGAAAAGTCTAGGTAAGTCCAATACTACTAGAAAAATAGAAAAGGACTCATAATTGAAAAGAAAAGAAAGGAGCAATAAACCCTCTTTTGATAGAACAAGAAAGGGTTTATTGCTCCTTATATTTATCTAT-----ATTTCAAAAACTTCTACACACCAAGAACAAGTCTTAGCCAT
>O_tenuifl_Krishna_KU666422
TCCGCCCCTCTACTCTAAAATCTAAAAAGAAAATTTTC------TATTTATTTACGAATTCACTTTTTCAATTTGAATTTTTTTTGCAAAATTGTAAAACAAAAG------ATAAAATTTCAATCATTTTTTTATCTTCTTTCTTTT------ATGGAAAGAAAAGTCTAGGTAAGTCCAATACTACTAGAAAAATAGAAAAGGACTCATAATTGAAAAGAAAAGAAAGGAGCAATAAACCCTCTTTTGATAGAACAAGAAAGGGTTTATTGCTCCTTATATTTATCTAT-----ATTTCAAAAACTTCTACACACCAAGAACAAGTCTTAGCCAT
>O_tenuifl_Vana_MF784545
TCCGCCCCACTATTCTAAAA------AAGTAAATTTTC------TATTTATTTACGAATTCACTTTTTGAATTTGAATTTTTTTTTCAAAATTGTAAAACAAAAGCAAAAGATAGAATTTCAATCATTTTTTTATCTTCTTGCTTTT------ATGGAAAGAAAAGTCTAGGTAAGTCCAATACTACTAGAAAAATACAAAAGGACTTCTAATTGAAAATAAAAGAAAGGAGCAATAAACCCTCTTTTGATAGAACAAGAAAGGGTTTATTGCTCCTTATATTTATCTAT-----ATTTCAAAAACTTCTACACACCAAGAACAAGTCTTAGCCAT
>O_tenuifl_MF784546
TCCGCCCCTCTACTCTAAAATCTAAAAAGAAAATTTTC------TATTTATTTACGAATTCACTTTTTCAATTTGAATTTTTTTTGCAAAATTGTAAAACAAAAG------ATAAAATTTCAATCATTTTTTTATCTTCTTTCTTTT------ATGGAAAGAAAAGTCTAGGTAAGTCCAATACTACTAGAAAAATAGAAAAGGACTCATAATTGAAAAGAAAAGAAAGGAGCAATAAACCCTCTTTTGATAGAACAAGAAAGGGTTTATTGCTCCTTATATTTATCTAT-----ATTTCAAAAACTTCTACACACCAAGAACAAGTCTTAGCCAT
>O_tenuifl_MF784547
TCCGCCCCTCTACTCTAAAATCTAAAAAGAAAATTTTC------TATTTATTTACGAATTCACTTTTTCAATTTGAATTTTTTTTGCAAAATTGTAAAACAAAAG------ATAAAATTTCAATCATTTTTTTATCTTCTTTCTTTT------ATGGAAAGAAAAGTCTAGGTAAGTCCAATACTACTAGAAAAATAGAAAAGGACTCATAATTGAAAAGAAAAGAAAGGAGCAATAAACCCTCTTTTGATAGAACAAGAAAGGGTTTATTGCTCCTTATATTTATCTAT-----ATTTCAAAAACTTCTACACACCAAGAACAAGTCTTAGCCAT
>O_tenuifl_MF784548
TCCGCCCCTCTACTCTAAAATCTAAAAAGAAAATTTTC------TATTTATTTACGAATTCACTTTTTCAATTTGAATTTTTTTTGCAAAATTGTAAAACAAAAG------ATAAAATTTCAATCATTTTTTTATCTTCTTTCTTTT------ATGGAAAGAAAAGTCTAGGTAAGTCCAATACTACTAGAAAAATAGAAAAGGACTCATAATTGAAAAGAAAAGAAAGGAGCAATAAACCCTCTTTTGATAGAACAAGAAAGGGTTTATTGCTCCTTATATTTATCTAT-----ATTTCAAAAACTTCTACACACCAAGAACAAGTCTTAGCCAT
>O_tenuifl_MF784549
TCCGCCCCTCTACTCTAAAATCTAAAAAGAAAATTTTC------TATTTATTTACGAATTCACTTTTTCAATTTGAATTTTTTTTGCAAAATTGTAAAACAAAAG------ATAAAATTTCAATCATTTTTTTATCTTCTTTCTTTT------ATGGAAAGAAAAGTCTAGGTAAGTCCAATACTACTAGAAAAATAGAAAAGGACTCATAATTGAAAAGAAAAGAAAGGAGCAATAAACCCTCTTTTGATAGAACAAGAAAGGGTTTATTGCTCCTTATATTTATCTAT-----ATTTCAAAAACTTCTACACACCAAGAACAAGTCTTAGCCAT
>O_tenuifl_MF784550
TCCGCCCCTCTACTCTAAAATCTAAAAAGAAAATTTTC------TATTTATTTACGAATTCACTTTTTCAATTTGAATTTTTTTTGCAAAATTGTAAAACAAAAG------ATAAAATTTCAATCATTTTTTTATCTTCTTTCTTTT------ATGGAAAGAAAAGTCTAGGTAAGTCCAATACTACTAGAAAAATAGAAAAGGACTCATAATTGAAAAGAAAAGAAAGGAGCAATAAACCCTCTTTTGATAGAACAAGAAAGGGTTTATTGCTCCTTATATTTATCTAT-----ATTTCAAAAACTTCTACACACCAAGAACAAGTCTTAGCCAT
>O_tenuifl_MF784551
TCCGCCCCTCTACTCTAAAATCTAAAAAGAAAATTTTC------TATTTATTTACGAATTCACTTTTTCAATTTGAATTTTTTTTGCAAAATTGTAAAACAAAAG------ATAAAATTTCAATCATTTTTTTATCTTCTTTCTTTT------ATGGAAAGAAAAGTCTAGGTAAGTCCAATACTACTAGAAAAATAGAAAAGGACTCATAATTGAAAAGAAAAGAAAGGAGCAATAAACCCTCTTTTGATAGAACAAGAAAGGGTTTATTGCTCCTTATATTTATCTAT-----ATTTCAAAAACTTCTACACACCAAGAACAAGTCTTAGCCAT
>O_tenuifl_MF784552
TCCGCCCCTCTACTCTAAAATCTAAAAAGAAAATTTTC------TATTTATTTACGAATTCACTTTTTCAATTTGAATTTTTTTTGCAAAATTGTAAAACAAAAG------ATAAAATTTCAATCATTTTTTTATCTTCTTTCTTTT------ATGGAAAGAAAAGTCTAGGTAAGTCCAATACTACTAGAAAAATAGAAAAGGACTCATAATTGAAAAGAAAAGAAAGGAGCAATAAACCCTCTTTTGATAGAACAAGAAAGGGTTTATTGCTCCTTATATTTATCTAT-----ATTTCAAAAACTTCTACACACCAAGAACAAGTCTTAGCCAT
>O_tenuifl_MF784553
TCCGCCCCTCTACTCTAAAATCTAAAAAGAAAATTTTC------TATTTATTTACGAATTCACTTTTTCAATTTGAATTTTTTTTGCAAAATTGTAAAACAAAAG------ATAAAATTTCAATCATTTTTTTATCTTCTTTCTTTT------ATGGAAAGAAAAGTCTAGGTAAGTCCAATACTACTAGAAAAATAGAAAAGGACTCATAATTGAAAAGAAAAGAAAGGAGCAATAAACCCTCTTTTGATAGAACAAGAAAGGGTTTATTGCTCCTTATATTTATCTAT-----ATTTCAAAAACTTCTACACACCAAGAACAAGTCTTAGCCAT
>O_tenuifl_MF784554
TCCGCCCCTCTACTCTAAAATCTAAAAAGAAAATTTTC------TATTTATTTACGAATTCACTTTTTCAATTTGAATTTTTTTTGCAAAATTGTAAAACAAAAG------ATAAAATTTCAATCATTTTTTTATCTTCTTTCTTTT------ATGGAAAGAAAAGTCTAGGTAAGTCCAATACTACTAGAAAAATAGAAAAGGACTCATAATTGAAAAGAAAAGAAAGGAGCAATAAACCCTCTTTTGATAGAACAAGAAAGGGTTTATTGCTCCTTATATTTATCTAT-----ATTTCAAAAACTTCTACACACCAAGAACAAGTCTTAGCCAT
>O_tenuifl_MF784555
TCCGCCCCTCTACTCTAAAATCTAAAAAGAAAATTTTC------TATTTATTTACGAATTCACTTTTTCAATTTGAATTTTTTTTGCAAAATTGTAAAACAAAAG------ATAAAATTTCAATCATTTTTTTATCTTCTTTCTTTT------ATGGAAAGAAAAGTCTAGGTAAGTCCAATACTACTAGAAAAATAGAAAAGGACTCATAATTGAAAAGAAAAGAAAGGAGCAATAAACCCTCTTTTGATAGAACAAGAAAGGGTTTATTGCTCCTTATATTTATCTAT-----ATTTCAAAAACTTCTACACACCAAGAACAAGTCTTAGCCAT
>O_tenuifl_MF784556
TCCGCCCCTCTACTCTAAAATCTAAAAAGAAAATTTTC------TATTTATTTACGAATTCACTTTTTCAATTTGAATTTTTTTTGCAAAATTGTAAAACAAAAG------ATAAAATTTCAATCATTTTTTTATCTTCTTTCTTTT------ATGGAAAGAAAAGTCTAGGTAAGTCCAATACTACTAGAAAAATAGAAAAGGACTCATAATTGAAAAGAAAAGAAAGGAGCAATAAACCCTCTTTTGATAGAACAAGAAAGGGTTTATTGCTCCTTATATTTATCTAT-----ATTTCAAAAACTTCTACACACCAAGAACAAGTCTTAGCCAT
>O_tenuifl_KX953726
TCCGCCCCTCTACTCTAAAATCTAAAAAGAAAATTTTC------TATTTATTTACGAATTCACTTTTTCAATTTGAATTTTTTTTGCAAAATTGTAAAACAAAAG------ATAAAATTTCAATCATTTTTTTATCTTCTTTCTTTT------ATGGAAAGAAAAGTCTAGGTAAGTCCAATACTACTAGAAAAATAGAAAAGGACTCATAATTGAAAAGAAAAGAAAGGAGCAATAAACCCTCTTTTGATAGAACAAGAAAGGGTTTATTGCTCCTTATATTTATCTAT-----ATTTCAAAAACTTCTACACACCAAGAACAAGTCTTAGCCAT
>O_tenuifl_KX953727
TCCGCCCCTCTACTCTAAAATCTAAAAAGAAAATTTTC------TATTTATTTACGAATTCACTTTTTCAATTTGAATTTTTTTTGCAAAATTGTAAAACAAAAG------ATAAAATTTCAATCATTTTTTTATCTTCTTTCTTTT------ATGGAAAGAAAAGTCTAGGTAAGTCCAATACTACTAGAAAAATAGAAAAGGACTCATAATTGAAAAGAAAAGAAAGGAGCAATAAACCCTCTTTTGATAGAACAAGAAAGGGTTTATTGCTCCTTATATTTATCTAT-----ATTTCAAAAACTTCTACACACCAAGAACAAGTCTTAGCCAT
>O_tenuifl_KX953725
TCCGCCCCTCTACTCTAAAATCTAAAAAGAAAATTTTC------TATTTATTTACGAATTCACTTTTTCAATTTGAATTTTTTTTGCAAAATTGTAAAACAAAAG------ATAAAATTTCAATCATTTTTTTATCTTCTTTCTTTT------ATGGAAAGAAAAGTCTAGGTAAGTCCAATACTACTAGAAAAATAGAAAAGGACTCATAATTGAAAAGAAAAGAAAGGAGCAATAAACCCTCTTTTGATAGAACAAGAAAGGGTTTATTGCTCCTTATATTTATCTAT-----ATTTCAAAAACTTCTACACACCAAGAACAAGTCTTAGCCAT
>O_tenuifl_KX953724
TCCGCCCCTCTACTCTAAAATCTAAAAAGAAAATTTTC------TATTTATTTACGAATTCACTTTTTCAATTTGAATTTTTTTTGCAAAATTGTAAAACAAAAG------ATAAAATTTCAATCATTTTTTTATCTTCTTTCTTTT------ATGGAAAGAAAAGTCTAGGTAAGTCCAATACTACTAGAAAAATAGAAAAGGACTCATAATTGAAAAGAAAAGAAAGGAGCAATAAACCCTCTTTTGATAGAACAAGAAAGGGTTTATTGCTCCTTATATTTATCTAT-----ATTTCAAAAACTTCTACACACCAAGAACAAGTCTTAGCCAT
>O_tenuifl_KX096040
TCCGCCCCTCTACTCTAAAATCTAAAAAGAAAATTTTC------TATTTATTTACGAATTCACTTTTTCAATTTGAATTTTTTTTGCAAAATTGTAAAACAAAAG------ATAAAATTTCAATCATTTTTTTATCTTCTTTCTTTT------ATGGAAAGAAAAGTCTAGGTAAGTCCAATACTACTAGAAAAATAGAAAAGGACTCATAATTGAAAAGAAAAGAAAGGAGCAATAAACCCTCTTTTGATAGAACAAGAAAGGGTTTATTGCTCCTTATATTTATCTAT-----ATTTCAAAAACTTCTACACACCAAGAACAAGTCTTAGCCAT
>O_tenuifl_FR726110
TCCGCCCCTCTACTCTAAAATCTAAAAAGAAAATTTTC------TATTTATTTACGAATTCACTTTTTCAATTTGAATTTTTTTTGCAAAATTGTAAAACAAAAG------ATAAAATTTCAATCATTTTTTTATCTTCTTTCTTTT------ATGGAAAGAAAAGTCTAGGTAAGTCCAATACTACTAGAAAAATAGAAAAGGACTCATAATTGAAAAGAAAAGAAAGGAGCAATAAACCCTCTTTTGATAGAACAAGAAAGGGTTTATTGCTCCTTATATTTATCTAT-----ATTTCAAAAACTTCTACACACCAAGAACAAGTCTTAGCCAT
>O_tenuifl_KT338810
TCCGCCCCTCTACTCTAAAATCTAAAAAGAAAATTTTC------TATTTATTTACGAATTCACTTTTTCAATTTGAATTTTTTTTGCAAAATTGTAAAACAAAAG------ATAAAATTTCAATCATTTTTTTATCTTCTTTCTTTT------ATGGAAAGAAAAGTCTAGGTAAGTCCAATACTACTAGAAAAATAGAAAAGGACTCATAATTGAAAAGAAAAGAAAGGAGCAATAAACCCTCTTTTGATAGAACAAGAAAGGGTTTATTGCTCCTTATATTTATCTAT-----ATTTCAAAAACTTCTACACACCAAGAACAAGTCTTAGCCAT
>O_tenuifl_KT338811
TCCGCCCCTCTACTCTAAAATCTAAAAAGAAAATTTTC------TATTTATTTACGAATTCACTTTTTCAATTTGAATTTTTTTTGCAAAATTGTAAAACAAAAG------ATAAAATTTCAATCATTTTTTTATCTTCTTTCTTTT------ATGGAAAGAAAAGTCTAGGTAAGTCCAATACTACTAGAAAAATAGAAAAGGACTCATAATTGAAAAGAAAAGAAAGGAGCAATAAACCCTCTTTTGATAGAACAAGAAAGGGTTTATTGCTCCTTATATTTATCTAT-----ATTTCAAAAACTTCTACACACCAAGAACAAGTCTTAGCCAT
>O_campech_MF784557
TCCGCCCCTCTACTATAAAA------AAGAAAATTTTC------TATTTATTTACGAATTCACTTTTTCAATTTGAATTTTTTTTTCAAAATTGTAAAACAAAAG------ATAGAATTTCAATCATTTTTTTATCTTCTTGTTTTT------ATGGAAAGAAAAGTCTAGGTAAGTCCAATACTACTAGAAAAATAGAAAAGGACTCCTAATTGAAAAGAAAAGAAAGGAGCAATAAACCTTCTTTTGATAGAACAAGAAAGGGTTTATTGCTCCTTATATTTATCTAT-----ATTTCAAAAACTTCTACACACCAAGAACAAGTCTTAGCCAT
>O_campech_HG963580
TCCGCCCCTCTACTATAAAA------AAGAAAATTTTC------TATTTATTTACGAATTCACTTTTTCAATTTGAATTTTTTTTTCAAAATTGTAAAACAAAAG------ATAGAATTTCAATCATTTTTTTATCTTCTTGCTTTT------ATGGAAAGAAAAGTCTAGGTAAGTCCAATACTACTAGAAAAATAGAAAAGGACTCCTAATTGAAAAGAAAAGAAAGGAGCAATAAACCTTCTTTTGATAGAACAAGAAAGGGTTTATTGCTCCTTATATTTATCTAT-----ATTTCAAAAACTTCTACACACCAAGAACAAGTCTTAGCCAT
>O_grat_MF784558
TCCGCCCCTCTACTATAAAA------AAGTCAATTTTC------TATTTATTTACGAATTCACTTTTTCAATTTGAATTTTTTTTTCAAAATTGTAAAACAAAAG------ATAGAATTTCAATCATTTTTTTATCTTCTTGCTTTT------ATGGAAAGAAAAGTCTAGGTAAGTCCAATACTACTAGAAAAATAGAAAAGGACTCCTAATTGAAAAGAAAAGAAAGGAGCAATAAACCCTCTTTTGATAGAACAAGAAAGGGTTTATTGCTCCTTATATTTATCTAT-----ATTTCAAAAACTTCTACACACCAAGAACAAGTCTTAGCCAT
>O_grat_MF784559
TCCGCCCCTCTACTATAAAA------AAGTCAATTTTC------TATTTATTTACGAATTCACTTTTTCAATTTGAATTTTTTTTTCAAAATTGTAAAACAAAAG------ATAGAATTTCAATCATTTTTTTATCTTCTTGCTTTT------ATGGAAAGAAAAGTCTAGGTAAGTCCAATACTACTAGAAAAATAGAAAAGGACTCCTAATTGAAAAGAAAAGAAAGGAGCAATAAACCCTCTTTTGATAGAACAAGAAAGGGTTTATTGCTCCTTATATTTATCTAT-----ATTTCAAAAACTTCTACACACCAAGAACAAGTCTTAGCCAT
>O_grat_MF784560
TCCGCCCCTCTACTATAAAA------AAGTCAATTTTC------TATTTATTTACGAATTCACTTTTTCAATTTAAATTTTTTTTTCAAAATTGTAAAACAAAAG------ATAGAATTTCAATCATTTTTTTATCTTCTTGCTTTT------ATGGAAAGAAAAGTCTAGGTAAGTCCAATACTACTAGAAAAATAGAAAAGGACTCCTAATTGAAAAGAAAAGAAAGGAGCAATAAACCCTCTTTTGATAGAACAAGAAAGGGTTTATTGCTCCTTATATTTATCTAT-----ATTTCAAAAACTTCTACACACCAAGAACAAGTCTTAGCCAT
>O_grat_KX953733
TCCGCCCCTCTACTATAAAA------AAGTCAATTTTC------TATTTATTTACGAATTCACTTTTTCAATTTAAATTTTTTTTTCAAAATTGTAAAACAAAAG------ATAGAATTTCAATCATTTTTTTATCTTCTTGCTTTT------ATGGAAAGAAAAGTCTAGGTAAGTCCAATACTACTAGAAAAATAGAAAAGGACTCCTAATTGAAAAGAAAAGAAAGGAGCAATAAACCCTCTTTTGATAGAACAAGAAAGGGTTTATTGCTCCTTATATTTATCTAT-----ATTTCAAAAACTTCTACACACCAAGAACAAGTCTTAGCCAT
>O_grat_KX953732
TCCGCCCCTCTACTATAAAA------AAGTCAATTTTC------TATTTATTTACGAATTCACTTTTTCAATTTAAATTTTTTTTTCAAAATTGTAAAACAAAAG------ATAGAATTTCAATCATTTTTTTATCTTCTTGCTTTT------ATGGAAAGAAAAGTCTAGGTAAGTCCAATACTACTAGAAAAATAGAAAAGGACTCCTAATTGAAAAGAAAAGAAAGGAGCAATAAACCCTCTTTTGATAGAACAAGAAAGGGTTTATTGCTCCTTATATTTATCTAT-----ATTTCAAAAACTTCTACACACCAAGAACAAGTCTTAGCCAT
>O_grat_KX013103
TCCGCCCCTCTACTATAAAA------AAGTCAATTTTC------TATTTATTTACGAATTCACTTTTTCAATTTAAATTTTTTTTTCAAAATTGTAAAACAAAAG------ATAGAATTTCAATCATTTTTTTATCTTCTTGCTTTT------ATGGAAAGAAAAGTCTAGGTAAGTCCAATACTACTAGAAAAATAGAAAAGGACTCCTAATTGAAAAGAAAAGAAAGGAGCAATAAACCCTCTTTTGATAGAACAAGAAAGGGTTTATTGCTCCTTATATTTATCTAT-----ATTTCAAAAACTTCTACACACCAAGAACAAGTCTTAGCCAT
>O_grat_KX013105
TCCGCCCCTCTACTATAAAA------AAGTCAATTTTC------TATTTATTTACGAATTCACTTTTTCAATTTAAATTTTTTTTTCAAAATTGTAAAACAAAAG------ATAGAATTTCAATCATTTTTTTATCTTCTTGCTTTT------ATGGAAAGAAAAGTCTAGGTAAGTCCAATACTACTAGAAAAATAGAAAAGGACTCCTAATTGAAAAGAAAAGAAAGGAGCAATAAACCCTCTTTTGATAGAACAAGAAAGGGTTTATTGCTCCTTATATTTATCTAT-----ATTTCAAAAACTTCTACACACCAAGAACAAGTCTTAGCCAT
>O_grat_KR736035
TCCGCCCCTCTACTATAAAA------AAGTCAATTTTC------TATTTATTTACGAATTCACTTTTTCAATTTAAATTTTTTTTTCAAAATTGTAAAACAAAAG------ATAGAATTTCAATCATTTTTTTATCTTCTTGCTTTT------ATGGAAAGAAAAGTCTAGGTAAGTCCAATACTACTAGAAAAATAGAAAAGGACTCCTAATTGAAAAGAAAAGAAAGGAGCAATAAACCCTCTTTTGATAGAACAAGAAAGGGTTTATTGCTCCTTATATTTATCTAT-----ATTTCAAAAACTTCTACACACCAAGAACAAGTCTTAGCCAT
>O_grat_KR735719
TCCGCCCCTCTACTATAAAA------AAGTCAATTTTC------TATTTATTTACGAATTCACTTTTTCAATTTAAATTTTTTTTTCAAAATTGTAAAACAAAAG------ATAGAATTTCAATCATTTTTTTATCTTCTTGCTTTT------ATGGAAAGAAAAGTCTAGGTAAGTCCAATACTACTAGAAAAATAGAAAAGGACTCCTAATTGAAAAGAAAAGAAAGGAGCAATAAACCCTCTTTTGATAGAACAAGAAAGGGTTTATTGCTCCTTATATTTATCTAT-----ATTTCAAAAACTTCTACACACCAAGAACAAGTCTTAGCCAT
>O_grat_KR735412
TCCGCCCCTCTACTATAAAA------AAGTCAATTTTC------TATTTATTTACGAATTCACTTTTTCAATTTAAATTTTTTTTTCAAAATTGTAAAACAAAAG------ATAGAATTTCAATCATTTTTTTATCTTCTTGCTTTT------ATGGAAAGAAAAGTCTAGGTAAGTCCAATACTACTAGAAAAATAGAAAAGGACTCCTAATTGAAAAGAAAAGAAAGGAGCAATAAACCCTCTTTTGATAGAACAAGAAAGGGTTTATTGCTCCTTATATTTATCTAT-----ATTTCAAAAACTTCTACACACCAAGAACAAGTCTTAGCCAT
>O_grat_KR736034
TCCGCCCCTCTACTATAAAA------AAGTCAATTTTC------TATTTATTTACGAATTCACTTTTTCAATTTAAATTTTTTTTTCAAAATTGTAAAACAAAAG------ATAGAATTTCAATCATTTTTTTATCTTCTTGCTTTT------ATGGAAAGAAAAGTCTAGGTAAGTCCAATACTACTAGAAAAATAGAAAAGGACTCCTAATTGAAAAGAAAAGAAAGGAGCAATAAACCCTCTTTTGATAGAACAAGAAAGGGTTTATTGCTCCTTATATTTATCTAT-----ATTTCAAAAACTTCTACACACCAAGAACAAGTCTTAGCCAT
>O_grat_FR726109
TCCGCCCCTCTACTATAAAA------AAGTCAATTTTC------TATTTATTTACGAATTCACTTTTTCAATTTAAATTTTTTTTTCAAAATTGTAAAACAAAAG------ATAGAATTTCAATCATTTTTTTATCTTCTTGCTTTT------ATGGAAAGAAAAGTCTAGGTAAGTCCAATACTACTAGAAAAATAGAAAAGGACTCCTAATTGAAAAGAAAAGAAAGGAGCAATAAACCCTCTTTTGATAGAACAAGAAAGGGTTTATTGCTCCTTATATTTATCTAT-----ATTTCAAAAACTTCTACACACCAAGAACAAGTCTTAGCCAT
>O_grat_JX262181
TCCGCCCCTCTACTATAAAA------AAGTCAATTTTC------TATTTATTTACGAATTCACTTTTTCAATTTAAATTTTTTTTTCAAAATTGTAAAACAAAAG------ATAGAATTTCAATCATTTTTTTATCTTCTTGCTTTT------ATGGAAAGAAAAGTCTAGGTAAGTCCAATACTACTAGAAAAATAGAAAAGGACTCCTAATTGAAAAGAAAAGAAAGGAGCAATAAACCCTCTTTTGATAGAACAAGAAAGGGTTTATTGCTCCTTATATTTATCTAT-----ATTTCAAAAACTTCTACACACCAAGAACAAGTCTTAGCCAT
>O_grat_KT338808
TCCGCCCCTCTACTATAAAA------AAGTCAATTTTC------TATTTATTTACGAATTCACTTTTTCAATTTAAATTTTTTTTTCAAAATTGTAAAACAAAAG------ATAGAATTTCAATCATTTTTTTATCTTCTTGCTTTT------ATGGAAAGAAAAGTCTAGGTAAGTCCAATACTACTAGAAAAATAGAAAAGGACTCCTAATTGAAAAGAAAAGAAAGGAGCAATAAACCCTCTTTTGATAGAACAAGAAAGGGTTTATTGCTCCTTATATTTATCTAT-----ATTTCAAAAACTTCTACACACCAAGAACAAGTCTTAGCCAT
>O_grat_KT338806
TCCGCCCCTCTACTATAAAA------AAGTCAATTTTC------TATTTATTTACGAATTCACTTTTTCAATTTAAATTTTTTTTTCAAAATTGTAAAACAAAAG------ATAGAATTTCAATCATTTTTTTATCTTCTTGCTTTT------ATGGAAAGAAAAGTCTAGGTAAGTCCAATACTACTAGAAAAATAGAAAAGGACTCCTAATTGAAAAGAAAAGAAAGGAGCAATAAACCCTCTTTTGATAGAACAAGAAAGGGTTTATTGCTCCTTATATTTATCTAT-----ATTTCAAAAACTTCTACACACCAAGAACAAGTCTTAGCCAT
>O_grat_suave_KF855614
TCCGCCCCTCTACTATAAAA------AAGTCAATTTTC------TATTTATTTACGAATTCACTTTTTCAATTTAAATTTTTTTTTCAAAATTGTAAAACAAAAG------ATAGAATTTCAATCATTTTTTTATCTTCTTGCTTTT------ATGGAAAGAAAAGTCTAGGTAAGTCCAATACTACTAGAAAAATAGAAAAGGACTCCTAATTGAAAAGAAAAGAAAGGAGCAATAAACCCTCTTTTGATAGAACAAGAAAGGGTTTATTGCTCCTTATATTTATCTAT-----ATTTCAAAAACTTCTACACACCAAGAACAAGTCTTAGCCAT
>O_selloi_MF784561
TCCGCCCCTCTACTATAAAA------AAGAAAATTTTC------TATTTATTTACGAATTCACTTTTTCAATTTGAATTTTTTTTTCAAAATTGTAAAACAAAAG------ATAGAATTTCAATCATTTTTTTATCTTCTTGTTTTT------ATGGAAAGAAAAGTCTAGGTAAGTCCAATACTACTAGAAAAATAGAAAAGGACTCCTAATTGAAAAGAAAAGAAAGGAGCAATAAACCTTCTTTTGATAGAACAAGAAAGGGTTTATTGCTCCTTATATTTATCTAT-----ATTTCAAAAACTTCTACACACCAAGAACAAGTCTTAGCCAT
>O_fil_KR735893
TCCGCCCCTCTATTATATAATCGAAAAAGAAAATTTTC------TATTTATTTAGGAATTTTTTTTTT------------------CAAAATTGTAAAACAAAAG------ATAGAATTTCAATCATTTTTTTATCTTCTTGCTTTT------ATGGAAAGAAAAGTCTAAGTAAGTCCAATACTACTAGAAAAATAGAAAAGGACTCCTAATTGAAAAGAAAAGAAAGGAGCAATAAACCCTCTTTTGATAAAACAAGAAAGGGTTTATTGCTCCTTATATTTATCTAT-----ATTTCAAAAACTTCTACACACCAAGAACAAGTCTTAGCCGT
>O_fil_KR735702
TCCGCCCCTCTATTATATAATCTAAAAAGAAAATTTTC------TATTTATTTAGGAATTTTTTTTTT------------------CAAAATTGTAAAACAAAAG------ATAGAATTTCAATCATTTTTTTATCTTCTTGCTTTT------ATGGAAAGAAAAGTCTAAGTAAGTCCAATACTACTAGAAAAATAGAAAAGGACTCCTAATTGAAAAGAAAAGAAAGGAGCAATAAACCCTCTTTTGATAAAACAAGAAAGGGTTTATTGCTCCTTATATTTATCTAT-----ATTTCAAAAACTTCTACACACCAAGAACAAGTCTTAGCCGT
>O_fil_KR735338
TCCGCCCCTCTATTATATAATCTAAAAAGAAAATTTTC------TATTTATTTAGGAATTTTTTTTTT------------------CAAAATTGTAAAACAAAAG------ATAGAATTTCAATCATTTTTTTATCTTCTTGCTTTT------ATGGAAAGAAAAGTCTAAGTAAGTCCAATACTACTAGAAAAATAGAAAAGGACTCCTAATTGAAAAGAAAAGAAAGGAGCAATAAACCCTCTTTTGATAAAACAAGAAAGGGTTTATTGCTCCTTATATTTATCTAT-----ATTTCAAAAACTTCTACACACCAAGAACAAGTCTTAGCCGT
>O_fil_KR735202
TCCGCCCCTCTATTATATAATCGAAAAAGAAAATTTTC------TATTTATTTAGGAATTTTTTTTTT------------------CAAAATTGTAAAACAAAAG------ATAGAATTTCAATCATTTTTTTATCTTCTTGCTTTT------ATGGAAAGAAAAGTCTAAGTAAGTCCAATACTACTAGAAAAATAGAAAAGGACTCCTAATTGAAAAGAAAAGAAAGGAGCAATAAACCCTCTTTTGATAAAACAAGAAAGGGTTTATTGCTCCTTATATTTATCTAT-----ATTTCAAAAACTTCTACACACCAAGAACAAGTCTTAGCCGT
>Hanceola_sinensis_KF855600
TCCGCCCCTCTACTATAGAA------AAGATTTATATTTATTTATATTTATTTACGAATTCACTTTTTCAATTTGAATTTTTTTTTCAAAATTGTAAAACAAAAG------ATGGAATTTCAATCATTTTTTTATCTTCTTTCTTTTTCTGTAATGGAAAGAAAAGTCTAGGTAAGTCCAATACTACTAGAAAAATAGAAAAGGACTCCTAATTGAAAAGAAAATAAAGGAGCAATAAACCCTCTTTTGATAGAACAAGAAAGGGTTTATTGCTCCTTATATTTATCTATTCTATATTTCAAAAACTTCTACACACTAAGAACAAGTCTTAGCCAT
